# Supplementary material for: Genome organization and chromatin analysis identify transcriptional downregulation of insulin-like growth factor signaling as a hallmark of aging in developing B cells
Source: Genome Biol. 2018 Sep 5;19:126. doi: 10.1186/s13059-018-1489-y (PMC6124017; doi:10.1186/s13059-018-1489-y)
Supplement: Supplementary file 1 — Supplementary Tables S1–S16. XLSX file describing datasets generated for this study. (XLSX 369 kb) [file 13059_2018_1489_MOESM1_ESM.xlsx]

## Sheet: Table S1
Table S1. General statistics for datasets used in this study
Mapped reads passing QC refers to trimmed reads with a mapping quality score > 30, except for Hi-C and promoter capture Hi-C, for which it refers to valid ditag pairs mapping to separate fragments, output from the HiCUP pipeline (Wingett et al, 2015*)
For ChIP-seq and ATAC-seq, total number of MACS peaks for young and aged includes all peaks present in >50% replicates; these were used in chromHMM analysis. For differential enrichment analysis, peaks were merged and futher filters applied as detailed in methods section.
Dataset	Celltype	Number of replicates		Mapped reads per replicate passing QC		Total number of MACS peaks		Merged and filtered MACS peaks	Percent captured (one or both ends mapped to PCHi-C bait)		Final ditag count after deduplication		Cis ditags (separation < 10 kb)		Cis ditags (separation > 10 kb)		Trans ditags		Number of interactions detected by CHiCAGO (score > 5)
		Young	Aged	Young	Aged	Young	Aged		Young	Aged	Young	Aged	Young	Aged	Young	Aged	Young	Aged	Young	Aged
Total RNA	Pro-B cells	3	3	110366834	70532113	N/A
				57424646	70320222
				41117676	53245954
	Pre-B cells	3	3	73060737	82260242
				47987853	97429369
				34128501	46683844
Nuclear RNA	Pro-B cells	2	2	53125996	53556401	N/A
				51085530	40850389
Small RNA	Pro-B cells	4	4	2889539	1168429	N/A
				2453860	674971
				1187959	1691979
				2304903	1494539
	Pre-B cells	4	4	1418105	2161126
				2328897	1443113
				2461173	1538466
				2477013	1341368
ATAC-seq	Pro-B cells	4	4	49230315	38887772	20802	37626	31955	N/A
				42480754	38536357
				44730436	47594015
				37619607	40460213
	Pre-B cells	4	4	59192676	46586521	32869	31013	20716
				50425993	49656667
				42660128	36673333
				52841071	34463804
H3K4me3 CHIP-seq	Pro-B cells	2	2	32796801	29741899	19249	24160	18074	N/A
				40590587	37460044
	Pre-B cells	2	2	19978127	14434321	19176	15623	18158
				23635583	20313075
H3K27me3 CHIP-seq	Pro-B cells	2	2	35342680	33735215	4970	4327	3830	N/A
				43903035	36655291
	Pre-B cells	2	2	30534736	27785090	5072	4497	3894
				31005566	28208700
H3K27ac ChIP-seq	Pro-B cells	1	1	31722626	34096071	31233	8856	13659	N/A
	Pre-B cells	1	1	46013590	42376529	18480	14638	16138
CTCF ChIP-seq	Pre-B cells	2	2	40578777	60568539	9581	10995	11858	N/A
				45866469	65654874
Hi-C	Pre-B cells	2	2	128222698	76155774	N/A					125755027	75784770	13006701	9020662	92001914	54288819	20746412	12475289	N/A
				143545403	96769983						140820046	95795788	17799633	12094389	101387598	68138069	21632815	15563330
Promoter Capture Hi-C (PCHi-C)	Pre-B cells	2	2	345608081	231067068	N/A			71.1	79.2	202263214	160302271	18945634	17258504	146991887	114357822	36325693	28685945	173382	175489
				298164244	302714234				78.2	84.2	189581545	215887694	21537982	24242709	136382124	153354928	31661439	38290057
*Wingett S, Ewels P, Furlan-Magaril M, Nagano T, Schoenfelder S, Fraser P, et al. HiCUP: pipeline for mapping and processing Hi-C data. F1000Res [Internet]. 2015;4:1310. Available from: http://www.pubmedcentral.nih.gov/articlerender.fcgi?artid=PMC4706059

## Sheet: Table S2
Table S2. Genes identified as differentially expressed in pro-B cells in total RNA-seq.
Upregulated genes linked to mature B cells that might result from contamination are shown in italics.
Gene	Base mean	Log2 fold change (Aged/Young)	Standard error (L2FC)	Wald statistic	P-value	FDR adjusted p-value
Downregulated genes
Rftn2	539.077	-0.80052	0.0889626	-8.99839	2.2906e-19	7.6735e-16
Plxdc2	274.775	-0.674537	0.0950796	-7.09445	1.29869e-12	1.86454e-09
Plxna2	91.6312	-0.556415	0.0798029	-6.97236	3.11662e-12	3.48022e-09
Snhg3	40629.2	-0.564185	0.0852665	-6.61672	3.67265e-11	3.35546e-08
Rcc1	43229.6	-0.537917	0.0841247	-6.39427	1.61314e-10	1.158e-07
Lgals1	2870.63	-0.470243	0.0762884	-6.16402	7.0923e-10	4.45485e-07
Cct6a	7261.92	-0.376184	0.0612807	-6.13871	8.31968e-10	4.9184e-07
Irs1	182.125	-0.564518	0.0945035	-5.97351	2.32196e-09	1.29643e-06
Cdc42bpa	214.884	-0.483813	0.0949875	-5.09344	3.51622e-07	0.000126207
Pcdh9	411.258	-0.468471	0.0928317	-5.04645	4.50095e-07	0.000155981
Heyl	575.198	-0.417491	0.0900544	-4.63599	3.55238e-06	0.000915422
Tiam2	405.444	-0.421445	0.0910691	-4.62775	3.69658e-06	0.000928766
Hist1h4f	29425	-0.316171	0.0698373	-4.52725	5.97551e-06	0.0013966
Rg9mtd1	5542.81	-0.388777	0.0875159	-4.44236	8.89769e-06	0.00190259
Cass4	900.34	-0.341955	0.0800125	-4.27376	1.92201e-05	0.00361005
Dab2ip	2249.08	-0.287681	0.0704789	-4.0818	4.46878e-05	0.00774331
Sdc4	8296	-0.236001	0.0589396	-4.00411	6.22509e-05	0.00962495
Snx5	39915.9	-0.342243	0.0865329	-3.95506	7.65163e-05	0.0113087
Atg16l1	4320.25	-0.31247	0.0792317	-3.94375	8.02184e-05	0.0115171
Eif4g2	55506.5	-0.321252	0.0814383	-3.94473	7.98915e-05	0.0115171
Nespas	22.2151	-0.217681	0.0556459	-3.91189	9.15764e-05	0.0129626
Prdm16	66.4197	-0.311036	0.0796899	-3.90308	9.49778e-05	0.0132573
Hist1h1d	43823.5	-0.231447	0.0594097	-3.89578	9.78816e-05	0.0134755
N4bp3	1923.08	-0.287054	0.0739692	-3.88072	0.000104146	0.0139852
Hist1h3a	7972.48	-0.291478	0.075119	-3.88021	0.000104367	0.0139852
Igf2bp3	774.068	-0.322821	0.084151	-3.83621	0.00012495	0.0162326
Mlec	15932	-0.226399	0.0593373	-3.81546	0.000135929	0.0168652
Alpl	885.604	-0.318474	0.084347	-3.77577	0.000159517	0.0195506
Ddit4	532.736	-0.332473	0.0888628	-3.74141	0.000182988	0.0213841
Rplp2	10891	-0.21884	0.0591002	-3.70287	0.000213176	0.0240721
Sfmbt2	432.677	-0.339176	0.0916811	-3.69952	0.000216007	0.0241208
Plekha8	179.793	-0.338921	0.0919599	-3.68553	0.000228227	0.0249313
Klk8	119.667	-0.333766	0.0907154	-3.67927	0.000233905	0.0252768
Kcnab2	1436.58	-0.286634	0.0788076	-3.63714	0.000275681	0.0285628
Ddb1	11811.5	-0.232833	0.0641898	-3.62726	0.000286443	0.0290783
Tceal8	149.75	-0.342824	0.0944685	-3.62898	0.000284548	0.0290783
Rnf187	3972.71	-0.239642	0.0662405	-3.61776	0.000297159	0.0298645
Smtnl2	2833.28	-0.258543	0.071524	-3.61477	0.000300619	0.0299131
Eif4a2	76854.5	-0.221778	0.0614012	-3.61195	0.000303902	0.0299433
Hist1h2ad	8783.44	-0.222421	0.0619315	-3.59141	0.000328889	0.031108
Airn	284.019	-0.340654	0.0950917	-3.58237	0.000340485	0.031108
Sgce	110.205	-0.325118	0.0904133	-3.59591	0.000323261	0.031108
Prps2	3803.06	-0.225322	0.0628651	-3.58421	0.000338103	0.031108
Rassf2	3520.82	-0.235414	0.0660061	-3.56656	0.000361704	0.0324564
Scn2b	309.875	-0.334551	0.0938832	-3.56348	0.000365977	0.0325493
Hist2h2aa2	1737.86	-0.328598	0.0934082	-3.51787	0.000435028	0.0369119
Cep164	1996.16	-0.284161	0.0809052	-3.51228	0.000444287	0.0369532
Hist1h2bm	21428	-0.231334	0.0664335	-3.48219	0.000497328	0.0396679
Calm3	11770.6	-0.204001	0.0584901	-3.48779	0.00048703	0.0396679
Hist1h2bp	2187.74	-0.2721	0.0783015	-3.47503	0.000510791	0.0404208
Ssx2ip	757.996	-0.292487	0.0844388	-3.46389	0.000532417	0.0411599
Cldn4	97.0362	-0.310982	0.0897769	-3.46395	0.000532313	0.0411599
Hist1h4n	11438.4	-0.253721	0.073795	-3.43818	0.000585639	0.0445885
Parvb	399.016	-0.314114	0.0921372	-3.4092	0.000651544	0.0488658
Upregulated genes
Cd74	1496.4	0.890757	0.0917393	9.70966	2.74262e-22	2.75633e-18
H2-Eb1	529.963	0.870677	0.0941382	9.24892	2.26762e-20	1.13948e-16
Ms4a1	406.06	0.704941	0.0949277	7.42608	1.1186e-13	2.81049e-10
H2-Aa	1174.83	0.67301	0.0912988	7.37151	1.68703e-13	3.39092e-10
March1	144.316	0.668177	0.0928258	7.19817	6.10243e-13	1.02216e-09
Faim3	199.34	0.658117	0.0938087	7.01552	2.29093e-12	2.87798e-09
Gimap4	2997.59	0.609097	0.0879388	6.92637	4.31774e-12	4.33933e-09
Cybb	397.111	0.606538	0.0940133	6.45162	1.1066e-10	9.26781e-08
Iigp1	528.871	0.608108	0.0950838	6.39549	1.60031e-10	1.158e-07
Apoe	145.64	0.59734	0.0940718	6.34983	2.15548e-10	1.44417e-07
Tmem163	673.371	0.566155	0.0950532	5.95618	2.58197e-09	1.36573e-06
Gpr128	211.784	0.535011	0.0950598	5.62815	1.82157e-08	9.15338e-06
Nr3c2	48.556	0.426363	0.0760838	5.60387	2.0962e-08	1.00318e-05
Rnf125	134.412	0.52133	0.0937704	5.55964	2.70336e-08	1.23494e-05
Klhl4	74.1335	0.449865	0.0812803	5.53474	3.11697e-08	1.36198e-05
Serpina3g	177.869	0.503231	0.0920533	5.46673	4.58416e-08	1.91962e-05
Ncf1	201.221	0.515942	0.0947615	5.44464	5.19106e-08	2.08191e-05
Clec2d	4717.68	0.43949	0.0808172	5.43807	5.38604e-08	2.08191e-05
Trf	3129.76	0.395035	0.0727698	5.42856	5.68103e-08	2.1146e-05
Itgb7	128.137	0.417041	0.0838687	4.97255	6.60793e-07	0.000221366
Ahnak	995.052	0.399111	0.0826571	4.82851	1.37556e-06	0.000433624
Bank1	833.668	0.430063	0.0890811	4.82777	1.38069e-06	0.000433624
H2-DMb2	99.2664	0.411453	0.08627	4.76936	1.84808e-06	0.000562825
Sell	5009.98	0.362971	0.0770329	4.71189	2.45425e-06	0.000723258
Epb4.1l4b	3819.32	0.320662	0.0681302	4.7066	2.51881e-06	0.000723258
Setbp1	60.0692	0.315566	0.0672962	4.68922	2.74253e-06	0.000765622
Dock9	3179.03	0.333183	0.0713326	4.67084	2.9997e-06	0.000814782
Iglc2	81.793	0.406578	0.0874478	4.64938	3.32938e-06	0.000880532
P2ry10	174.016	0.438079	0.0949346	4.61453	3.93982e-06	0.000965735
H2-Q6	1343.64	0.412793	0.0903423	4.56921	4.89569e-06	0.00117147
Let-7b/c2_precursor	1047.71	0.349224	0.0772968	4.51797	6.2436e-06	0.00142609
Serpina3f	522.112	0.425315	0.094577	4.49703	6.89102e-06	0.00150554
Hip1	548.805	0.398938	0.0886317	4.50108	6.76096e-06	0.00150554
St8sia6	33.688	0.261346	0.0595375	4.3896	1.13559e-05	0.00237765
Ly6c2	148.797	0.338985	0.0778741	4.35299	1.34292e-05	0.00275436
Muc13	471.394	0.401671	0.0924613	4.3442	1.39781e-05	0.0028096
Anxa2	128.746	0.351682	0.0812516	4.32831	1.5026e-05	0.00296101
Ncr1	41.547	0.252717	0.0585376	4.31717	1.58043e-05	0.00305448
Fgl2	115.989	0.383009	0.0897477	4.26763	1.97565e-05	0.00361005
Rassf4	375.57	0.406005	0.095069	4.27063	1.9492e-05	0.00361005
Hck	159.787	0.391564	0.0921009	4.25147	2.12374e-05	0.00381135
Ly6a	120.215	0.367497	0.0895357	4.10448	4.0523e-05	0.00714484
Cenpv	117.259	0.376532	0.0926969	4.06197	4.86605e-05	0.0080874
Ikzf3	1211.53	0.321701	0.079238	4.05993	4.90877e-05	0.0080874
Bhlhe41	18.7608	0.226554	0.0557033	4.06716	4.7589e-05	0.0080874
Gbp7	3068.64	0.330704	0.0819204	4.0369	5.41628e-05	0.00877962
Igj	858.01	0.254665	0.0631845	4.03049	5.566e-05	0.00887909
Gbp4	420.698	0.380701	0.0947925	4.01615	5.91575e-05	0.00928958
Aim2	1748.31	0.29518	0.0737915	4.00019	6.32926e-05	0.00963773
Il2rb	74.6778	0.248028	0.0626379	3.95971	7.50409e-05	0.0112561
Tgtp1	64.2192	0.303541	0.0787008	3.85691	0.000114832	0.015185
Serpinb1a	2311.19	0.326328	0.0851102	3.83418	0.000125985	0.0162326
Eya1	1229.88	0.299276	0.0783088	3.82174	0.000132516	0.0167286
Slc15a2	636.368	0.346583	0.0907158	3.82053	0.000133163	0.0167286
H2-DMb1	143.038	0.354232	0.0939884	3.76889	0.000163973	0.0198185
Rragd	1011.5	0.293533	0.0779356	3.76636	0.000165647	0.0198185
Slc31a2	506.348	0.337745	0.0901416	3.74682	0.00017909	0.0211748
Mpeg1	263.674	0.349665	0.0940944	3.71611	0.000202316	0.023371
Btla	225.424	0.350303	0.0944125	3.71034	0.00020698	0.0236381
Ctsh	87.127	0.289041	0.0782957	3.69166	0.000222795	0.0246054
Cxcr5	494.485	0.347821	0.0948033	3.66887	0.000243626	0.0260473
Tec	2683.48	0.251037	0.0684989	3.66483	0.000247503	0.0261832
Pld4	294.839	0.346761	0.0950214	3.64929	0.000262967	0.0275293
Fam78b	102.171	0.314793	0.0873152	3.60525	0.000311854	0.0304285
Agmo	86.7147	0.309902	0.0863456	3.58909	0.00033183	0.031108
Alpk1	843.427	0.29961	0.0835856	3.58447	0.000337767	0.031108
Mcoln2	661.116	0.323251	0.09022	3.58292	0.000339775	0.031108
Cd83	30.3597	0.207322	0.0581192	3.56719	0.000360828	0.0324564
Arhgap24	1322.94	0.289788	0.0815244	3.55462	0.000378525	0.03337
H2-Ab1	2137.03	0.276231	0.078107	3.53657	0.000405354	0.0354244
Pcdhb16	132.369	0.329468	0.0933865	3.528	0.000418704	0.0360205
Ms4a6c	74.8149	0.277401	0.0786374	3.5276	0.000419343	0.0360205
Baz2b	8350.18	0.227783	0.0647731	3.51663	0.000437067	0.0369119
Pde8a	154.385	0.330551	0.0941231	3.5119	0.000444909	0.0369532
Ifi203	4865.42	0.227962	0.0650599	3.50389	0.000458523	0.0377718
Lyst	1913.33	0.28113	0.0807175	3.48289	0.000496031	0.0396679
Slpi	42.7397	0.246235	0.0706722	3.48418	0.000493648	0.0396679
Zfand6	2899.55	0.224941	0.0649329	3.46421	0.000531799	0.0411599
Laptm4b	308.439	0.323025	0.093836	3.44244	0.000576487	0.0442267
Vps54	3526.8	0.237476	0.0691478	3.43433	0.000594014	0.044886
Tlr6	137.618	0.320789	0.0942515	3.40354	0.000665178	0.0495188
Myo1e	856.318	0.292486	0.0860359	3.39958	0.000674884	0.049872

## Sheet: Table S3
Table S3. Genes identified as differentially expressed in pre-B cells in total RNA-seq.
Upregulated genes linked to mature B cells that might result from contamination are shown in italics.
Gene	Base mean	Log2 fold change (Aged/Young)	Standard error (L2FC)	Wald statistic	P-value	FDR adjusted p-value
Downregulated genes
Irs1	1504.1	-0.979505	0.0747868	-13.0973	3.41196e-39	3.40173e-35
Atrnl1	1750.06	-0.705521	0.0666119	-10.5915	3.26293e-26	1.62657e-22
Fmn2	2158.01	-0.520911	0.0664157	-7.84319	4.39229e-15	1.4597e-11
Fam189a1	1746.12	-0.521323	0.0716087	-7.28016	3.33436e-13	4.74908e-10
Tmem108	7354.36	-0.382497	0.0569402	-6.71751	1.84851e-11	2.3037e-08
Ptma	39533	-0.464079	0.0697901	-6.64965	2.93799e-11	3.25464e-08
Rftn2	195.612	-0.438558	0.0831545	-5.27402	1.33469e-07	0.00011089
Igf1r	342.62	-0.436623	0.0838456	-5.20746	1.91445e-07	0.000136336
Large	314.128	-0.43203	0.0840165	-5.14221	2.71523e-07	0.000180472
Plxna2	33.222	-0.255694	0.050337	-5.07964	3.78154e-07	0.000235637
Nespas	18.7435	-0.210222	0.0427535	-4.91708	8.78452e-07	0.000515186
Exoc6b	646.914	-0.394849	0.0815514	-4.84172	1.28722e-06	0.000712976
Mcf2l	549.62	-0.394187	0.082522	-4.77675	1.78152e-06	0.000934827
Sorcs2	9297.3	-0.266083	0.0564645	-4.7124	2.44814e-06	0.0012204
Xylt1	4308.22	-0.268339	0.0588324	-4.56108	5.0891e-06	0.00220601
Pde5a	884.981	-0.330583	0.0734397	-4.50142	6.75007e-06	0.00280409
Nrxn1	4817.72	-0.286095	0.0643941	-4.44288	8.87631e-06	0.00353987
Stac	71.1991	-0.319918	0.0727395	-4.39813	1.09188e-05	0.00418692
Mast4	5123	-0.272121	0.0622835	-4.36907	1.24776e-05	0.0044429
Grip1	718.82	-0.341581	0.0785302	-4.34967	1.3634e-05	0.00461415
Rai1	12262.4	-0.251774	0.0579365	-4.34569	1.38841e-05	0.00461415
Airn	207.051	-0.354733	0.08356	-4.24525	2.1835e-05	0.00659683
Igf2bp3	169.283	-0.347121	0.0824912	-4.20798	2.57662e-05	0.00735484
Inpp4b	1816.93	-0.330682	0.0788238	-4.19521	2.72623e-05	0.00755015
Bard1	1452.15	-0.287198	0.0694238	-4.13688	3.52064e-05	0.00923706
Zswim6	1713.13	-0.27894	0.0683491	-4.08111	4.48213e-05	0.0114582
Ccnd3	13477.8	-0.235487	0.0591229	-3.98301	6.80487e-05	0.0169611
Ddc	354.749	-0.328816	0.0833163	-3.94659	7.92712e-05	0.0192764
Cdkal1	4235.33	-0.244338	0.0620251	-3.93935	8.17032e-05	0.0193948
Prkce	17974.1	-0.214752	0.0557536	-3.85181	0.000117247	0.0248712
Cask	224.694	-0.315104	0.0839501	-3.75347	0.000174404	0.0347762
Lgals1	1130.78	-0.259482	0.0705891	-3.67595	0.000236964	0.044576
Camk1d	5962.63	-0.217729	0.0594335	-3.6634	0.000248889	0.0459523
Upregulated genes
Dock9	1603.42	0.530718	0.0686239	7.73372	1.04449e-14	2.6034e-11
Rnf125	290.346	0.632879	0.0840463	7.53013	5.06892e-14	1.01074e-10
Epb4.1l4b	1512.68	0.519196	0.06928	7.49416	6.6722e-14	1.1087e-10
Ccnd2	183.455	0.447126	0.082411	5.42557	5.77702e-08	5.75969e-05
Iigp1	51.0277	0.33572	0.0628945	5.33782	9.40719e-08	8.52633e-05
Hck	3419.64	0.3311	0.0630662	5.25004	1.52065e-07	0.000116622
Rassf4	2326.09	0.32092	0.0688163	4.66344	3.10973e-06	0.00147638
Daam1	870.753	0.372884	0.0805053	4.63179	3.62523e-06	0.00164289
Sgk1	2195.94	0.282275	0.0643594	4.38592	1.15495e-05	0.00426476
Ampd3	404.09	0.349955	0.0821087	4.2621	2.02519e-05	0.00651327
Oaf	498.986	0.342435	0.0806188	4.24759	2.16086e-05	0.00659683
Plin3	959.545	0.306586	0.0728662	4.20752	2.58194e-05	0.00735484
Trf	250.699	0.346385	0.0834032	4.15314	3.2795e-05	0.00883692
Reln	12282.4	0.253284	0.064641	3.91832	8.91679e-05	0.0206745
Cd52	2265.32	0.258132	0.066636	3.87377	0.000107166	0.0237433
Igj	57.8751	0.248045	0.0640187	3.87457	0.000106811	0.0237433
Pcdhb16	35.4981	0.224659	0.058191	3.86071	0.000113057	0.0245039
Mctp1	219.2	0.315805	0.0833492	3.78894	0.00015129	0.0314242
F5	1173.12	0.293226	0.0779046	3.76391	0.000167274	0.0340352
Trib2	6403.74	0.223174	0.0596624	3.74061	0.000183574	0.0358869
P2ry10	704.829	0.305396	0.0826569	3.69474	0.000220108	0.0422016
Pqlc3	917.699	0.273416	0.0751314	3.63917	0.000273522	0.049582
Erg	1116.64	0.265125	0.0729468	3.6345	0.000278525	0.0495874

## Sheet: Table S4
Table S4. Genes identified as differentially expressed in pro-B cells in nuclear RNA-seq.
Upregulated genes linked to mature B cells that might result from contamination are shown in italics.
Gene	Base mean	Log2 fold change (Aged/Young)	Standard error (L2FC)	Wald statistic	P-value	FDR adjusted p-value
Downregulated genes
Plxdc2	647.57	-1.77662	0.14761	-12.0359	2.30122e-33	1.01138e-29
Plxna2	126.646	-1.36237	0.199862	-6.81652	9.3271e-12	1.17122e-08
Pcdh9	607.174	-1.05293	0.16387	-6.4254	1.31525e-10	1.051e-07
Wls	973.296	-0.803037	0.135975	-5.90577	3.51011e-09	2.05692e-06
Nespas	38.8784	-0.988405	0.177122	-5.58035	2.40033e-08	9.60865e-06
Rasa1	1524.95	-0.623853	0.113957	-5.47446	4.38837e-08	1.35876e-05
Efna5	234.796	-1.01829	0.186136	-5.47069	4.48282e-08	1.35876e-05
Igf1r	3912.84	-0.51123	0.0958602	-5.33307	9.65634e-08	2.73804e-05
Rbm26	2327.72	-0.554422	0.106179	-5.2216	1.77388e-07	4.33121e-05
Zcchc11	4594.59	-0.456036	0.0912522	-4.99754	5.80678e-07	0.000121528
Ddx60	358.616	-0.842334	0.1706	-4.93748	7.91371e-07	0.00014492
Slc30a5	2418.86	-0.57059	0.11709	-4.87309	1.09865e-06	0.000193143
Cep170	1931.81	-0.567964	0.118322	-4.80014	1.58556e-06	0.00026802
Parvb	795.206	-0.644253	0.135642	-4.74966	2.03757e-06	0.000325641
Sgce	173.972	-0.904665	0.19237	-4.70272	2.56714e-06	0.000377693
Rftn2	443.342	-0.842317	0.183103	-4.60023	4.22031e-06	0.000545537
Calcrl	2021.21	-0.578553	0.125726	-4.60168	4.19096e-06	0.000545537
Pcmtd1	6825.51	-0.4714	0.10615	-4.44088	8.95907e-06	0.00105622
Zfp207	1551.34	-0.506143	0.114079	-4.43676	9.13229e-06	0.00105622
Ptpn22	969.625	-0.584729	0.131693	-4.44008	8.99264e-06	0.00105622
Tiam2	413.503	-0.714233	0.162968	-4.38266	1.17237e-05	0.00124158
Igf2bp3	1000.57	-0.594017	0.136265	-4.35929	1.30485e-05	0.00130337
Slc25a36	718.892	-0.610739	0.141673	-4.3109	1.62594e-05	0.00152538
Btbd10	1226.55	-0.57623	0.134742	-4.27656	1.89806e-05	0.00173791
Kansl1l	11445.7	-0.411159	0.0976546	-4.21035	2.54981e-05	0.00218818
Phip	6831.71	-0.360684	0.0857007	-4.20865	2.56903e-05	0.00218818
Lrrk2	947.745	-0.538744	0.128638	-4.18807	2.81336e-05	0.00231116
Cacna2d1	791.494	-0.638777	0.153576	-4.15937	3.19127e-05	0.00248241
Ythdf3	1966.99	-0.476108	0.114936	-4.14239	3.43701e-05	0.00256028
Nktr	1329.73	-0.493161	0.120866	-4.08024	4.49897e-05	0.00324147
Itga4	11179.3	-0.355875	0.0876926	-4.05821	4.94508e-05	0.00349301
Abcb4	435.372	-0.71673	0.177067	-4.04778	5.1705e-05	0.00360704
Bst1	1046.88	-0.535067	0.133406	-4.01082	6.05078e-05	0.00399897
Usp15	5942.37	-0.383718	0.0962322	-3.98742	6.67962e-05	0.0043172
Ptprm	458.986	-0.648809	0.162713	-3.98745	6.6788e-05	0.0043172
Mpped2	68.6446	-0.737296	0.187901	-3.92385	8.71464e-05	0.00531956
Mycbp2	3673.93	-0.367192	0.0937495	-3.91673	8.97568e-05	0.00544112
Fnbp1l	401.98	-0.664335	0.171307	-3.87803	0.000105307	0.00605001
Igf1	49.2201	-0.732271	0.188927	-3.87594	0.000106213	0.00606243
Ahctf1	1128.28	-0.478745	0.124008	-3.86058	0.000113118	0.00641487
Rsbn1	1072.53	-0.479109	0.124326	-3.85365	0.000116371	0.0065153
Ascc3	1739.68	-0.420562	0.109973	-3.82424	0.000131174	0.00700496
Tanc2	390.555	-0.656548	0.171581	-3.82646	0.000129997	0.00700496
Sept7	1899.46	-0.426869	0.111755	-3.81967	0.000133629	0.00707588
Gpbp1	2787.93	-0.381664	0.10016	-3.81055	0.000138656	0.00719628
Ptbp2	2746.9	-0.407257	0.106902	-3.80963	0.000139177	0.00719628
Trpm7	1701.62	-0.431543	0.113431	-3.80446	0.000142112	0.00722061
Il15	794.054	-0.545333	0.143455	-3.80141	0.000143877	0.00722672
Huwe1	3445.26	-0.360631	0.0948482	-3.80219	0.00014342	0.00722672
Erbb2ip	3062.97	-0.405134	0.106621	-3.79976	0.000144836	0.00723125
Arpp21	18964.2	-0.34883	0.0920338	-3.79024	0.000150503	0.00730897
Cdc73	2141.31	-0.428303	0.113124	-3.78615	0.000152998	0.00738928
Spata6	2362.42	-0.467066	0.123611	-3.7785	0.000157774	0.00753715
D14Abb1e	2205.62	-0.400676	0.106102	-3.77634	0.000159153	0.0075619
Mndal	3890.41	-0.362926	0.0963809	-3.76554	0.000166188	0.00781173
Fbxo3	801.886	-0.507439	0.135083	-3.7565	0.000172305	0.00805617
Mei4	2220.9	-0.405199	0.108074	-3.74929	0.000177337	0.00820418
Ipo8	625.097	-0.55912	0.149287	-3.74526	0.000180205	0.00825002
Mmrn1	639.272	-0.58879	0.158229	-3.72112	0.00019834	0.00876085
Cpsf6	2044.25	-0.393194	0.106086	-3.70638	0.00021024	0.00910349
Cd47	5320.21	-0.373838	0.100956	-3.70297	0.000213094	0.00918183
Dck	1665.24	-0.471452	0.128023	-3.68255	0.000230917	0.00975845
Pten	6845.47	-0.314044	0.0858206	-3.6593	0.000252902	0.0104019
Ankrd28	3258.86	-0.348942	0.0954443	-3.65598	0.000256205	0.0104746
Adss	934.014	-0.473903	0.130233	-3.63889	0.000273819	0.0110407
Ppip5k2	920.28	-0.498442	0.139076	-3.58395	0.000338438	0.0131177
Uchl5	570.024	-0.548353	0.154376	-3.55206	0.000382225	0.0144196
Zfp53	592.099	-0.526121	0.148075	-3.55307	0.00038076	0.0144196
Heyl	369.4	-0.631918	0.178485	-3.54046	0.000399435	0.0147523
Thoc2	2221.69	-0.417696	0.118076	-3.53752	0.000403905	0.0148549
Rb1cc1	1822.28	-0.40084	0.113483	-3.53215	0.000412201	0.0150342
Zdhhc21	691.522	-0.497632	0.141103	-3.52673	0.000420718	0.0151609
Ube3a	1385.21	-0.443806	0.125843	-3.52665	0.000420849	0.0151609
Cept1	706.092	-0.5049	0.143215	-3.52546	0.000422748	0.0151672
Atrnl1	3448.87	-0.357681	0.101864	-3.51138	0.000445789	0.0157369
Rbbp6	1311.21	-0.425754	0.121716	-3.49792	0.000468904	0.0161634
Opn3	253.148	-0.63151	0.180698	-3.49483	0.000474367	0.0162878
Cdc42bpa	184.593	-0.666751	0.190868	-3.49326	0.000477166	0.0163202
Nnt	1953.64	-0.422676	0.121741	-3.47193	0.000516725	0.0174024
Eya2	1359.73	-0.447031	0.128934	-3.46714	0.000526034	0.0176482
Atg3	482.922	-0.549283	0.158669	-3.46181	0.000536547	0.0177303
Efha2	475.865	-0.549072	0.158689	-3.46006	0.000540063	0.0177796
Creb1	2751.55	-0.368387	0.106871	-3.44701	0.000566824	0.0179939
Trip12	2965.39	-0.38946	0.112895	-3.44976	0.000561077	0.0179939
Prrc2c	3018.96	-0.339017	0.0982758	-3.44965	0.000561311	0.0179939
Cnot2	6665.27	-0.308425	0.0894382	-3.44847	0.000563762	0.0179939
Capsl	135.019	-0.690768	0.199987	-3.45407	0.000552196	0.0179939
Gbe1	1386.7	-0.400411	0.116356	-3.44125	0.000579028	0.0183081
Slc4a7	3583.16	-0.342149	0.0996164	-3.43467	0.000593281	0.0186661
Srsf11	1051.14	-0.445032	0.129845	-3.42742	0.000609357	0.0189267
Ythdc1	1045.9	-0.428638	0.125934	-3.40368	0.000664856	0.0205055
Mamdc2	72.5987	-0.670948	0.197674	-3.39422	0.000688241	0.0210789
Arfgef1	2916.35	-0.365159	0.107803	-3.38728	0.000705905	0.0214776
Cul3	2683.69	-0.376047	0.11135	-3.37715	0.000732416	0.0220079
Ifih1	92.7972	-0.675186	0.199954	-3.3767	0.000733597	0.0220079
Cr1l	882.125	-0.472042	0.139968	-3.37249	0.000744913	0.0222714
Rbpj	932.557	-0.434215	0.128962	-3.36699	0.000759932	0.0225889
Tab3	536.292	-0.558037	0.165751	-3.36672	0.000760674	0.0225889
Ndfip2	565.904	-0.538557	0.160246	-3.36083	0.0007771	0.0228452
Ocrl	218.791	-0.626559	0.18661	-3.35759	0.000786262	0.0229609
Oasl1	60.2742	-0.652115	0.19451	-3.3526	0.000800549	0.0231475
Ccnt2	1226.88	-0.420381	0.125654	-3.34554	0.000821222	0.0235016
Tmtc2	339.847	-0.574567	0.17178	-3.34478	0.00082349	0.0235016
Ralgapa1	2629.29	-0.359503	0.107769	-3.33588	0.00085031	0.0240354
Rnpc3	234.37	-0.614959	0.184349	-3.33585	0.0008504	0.0240354
Frmd6	3573.02	-0.3299	0.0990113	-3.33194	0.000862429	0.0242953
Wwp1	521.88	-0.506357	0.152743	-3.3151	0.000916115	0.0253048
Cnot6l	4509.54	-0.322018	0.0971568	-3.31442	0.000918341	0.0253048
Rc3h2	835.246	-0.471442	0.142437	-3.30982	0.000933546	0.0255826
Smek2	1768.02	-0.362308	0.109527	-3.30792	0.000939915	0.0256579
Tmem106b	360.179	-0.567048	0.172262	-3.29178	0.00099555	0.0269258
Usp18	99.7648	-0.655424	0.199994	-3.27721	0.00104838	0.0280626
Picalm	3442.55	-0.355389	0.108435	-3.27743	0.00104757	0.0280626
Txnl1	340.115	-0.559847	0.170919	-3.2755	0.00105474	0.0280944
Zfp280d	2869.84	-0.339529	0.104616	-3.24548	0.00117252	0.030674
Bicd1	287.369	-0.578007	0.180364	-3.20466	0.00135221	0.0345521
Sepp1	277.845	-0.573827	0.179417	-3.19829	0.00138244	0.035221
Ubr1	1688.54	-0.363358	0.113696	-3.19586	0.00139413	0.035221
Pyhin1	1655.79	-0.43016	0.134888	-3.18901	0.00142762	0.0358536
Chic1	30.3154	-0.541188	0.16981	-3.18703	0.00143744	0.0359974
Lpcat2	836.631	-0.464123	0.146307	-3.17224	0.00151265	0.0374542
Atp13a3	3808.75	-0.29867	0.094229	-3.16962	0.00152637	0.0376875
Tespa1	1184.52	-0.390907	0.123418	-3.16735	0.00153835	0.0377202
Inadl	3554.22	-0.362711	0.114477	-3.16842	0.00153269	0.0377202
Kras	1148.28	-0.392305	0.124132	-3.16038	0.00157565	0.0383655
Pcm1	2413.09	-0.340478	0.107796	-3.15854	0.0015856	0.0383951
Zfp945	260.222	-0.575726	0.183126	-3.14389	0.0016672	0.0400402
Slit1	403.839	-0.525408	0.167339	-3.13979	0.0016907	0.0404938
Rrm2b	1055.02	-0.430197	0.137486	-3.12903	0.00175382	0.041665
Ripk1	574.785	-0.482343	0.154342	-3.12515	0.00177713	0.0419687
Zfyve16	195.673	-0.596902	0.191086	-3.12374	0.0017857	0.0419687
Sbf2	381.995	-0.518447	0.165944	-3.12423	0.00178273	0.0419687
Lnpep	3024.67	-0.318043	0.101916	-3.12063	0.00180462	0.0423003
Ugt1a6a	774.377	-0.431629	0.138597	-3.11428	0.00184394	0.0429926
Xrn2	1711.61	-0.355174	0.114147	-3.11156	0.00186104	0.0432765
Igll1	849.148	-0.433214	0.13942	-3.10726	0.00188829	0.0437943
Ccnh	696.717	-0.435727	0.140505	-3.10116	0.00192764	0.0445894
Pqlc3	523.251	-0.475376	0.15346	-3.09772	0.00195014	0.0446869
Dzip3	583.615	-0.457588	0.147711	-3.09785	0.00194927	0.0446869
Rttn	1216.83	-0.391111	0.12627	-3.09741	0.00195219	0.0446869
Rag2	389.374	-0.533439	0.172878	-3.08565	0.00203111	0.0456609
Mpp1	660.425	-0.439777	0.142505	-3.08604	0.00202843	0.0456609
Satb1	3490.63	-0.315244	0.102201	-3.08454	0.00203868	0.0457142
Pkn2	2294.28	-0.372242	0.120989	-3.07666	0.00209331	0.0464686
Hipk1	2293.25	-0.341536	0.111066	-3.07507	0.00210451	0.0465962
Spopl	1619.06	-0.343323	0.112259	-3.05831	0.00222588	0.0489138
Jmjd1c	4826.78	-0.28058	0.0919492	-3.05147	0.00227724	0.0497934
Upregulated genes
Tmem163	3321.19	1.34489	0.10715	12.5514	3.90386e-36	3.43149e-32
Myo1e	1785.56	0.899257	0.119006	7.55637	4.14481e-14	1.21443e-10
Setbp1	118.921	1.47477	0.199782	7.3819	1.56049e-13	3.42918e-10
Adam19	1214.3	1.09942	0.151373	7.263	3.78591e-13	6.65563e-10
Zfp710	3590.32	0.746405	0.107526	6.94161	3.8766e-12	5.67922e-09
St8sia6	66.8828	1.3192	0.194992	6.76541	1.32935e-11	1.46063e-08
Zdhhc14	11516	0.565943	0.0851679	6.64502	3.03176e-11	2.96102e-08
Agbl1	724.673	1.01093	0.155839	6.48703	8.75446e-11	7.69517e-08
Klhl14	883.36	0.824439	0.132944	6.20138	5.59692e-10	3.78438e-07
Iqsec1	8578.56	0.533846	0.0859369	6.21207	5.22919e-10	3.78438e-07
Spns3	5550.92	0.609186	0.10167	5.99181	2.07521e-09	1.30293e-06
Bach2	137333	0.486364	0.0838467	5.80063	6.60646e-09	3.62943e-06
Tfeb	1629.07	0.732761	0.127341	5.75432	8.6991e-09	4.49795e-06
Ptma	1252.71	0.81865	0.142951	5.72679	1.02351e-08	4.99816e-06
Hdac8	10804.9	0.523132	0.091622	5.70968	1.1319e-08	5.23651e-06
Cbfa2t3	6980.58	0.657245	0.115316	5.69951	1.20155e-08	5.28082e-06
Runx1	52631.4	0.455768	0.0816786	5.58002	2.4049e-08	9.60865e-06
Rapgef1	4127.7	0.53164	0.0957387	5.55303	2.80759e-08	1.04588e-05
Ptprj	6483.14	0.558661	0.100771	5.54384	2.95905e-08	1.04588e-05
Fam53b	30387	0.514672	0.0928522	5.54292	2.97464e-08	1.04588e-05
Emid1	997.027	0.701741	0.127013	5.52497	3.29536e-08	1.11408e-05
Gfod1	8116.14	0.519227	0.0946235	5.4873	4.08125e-08	1.32867e-05
Prkca	11590.3	0.448272	0.0839214	5.34157	9.21452e-08	2.69985e-05
Ppm1e	8429.06	0.449471	0.0847662	5.30248	1.14237e-07	3.13796e-05
Ypel2	2322.27	0.554566	0.104877	5.28777	1.23814e-07	3.29794e-05
Hdac9	1878.48	0.594931	0.112715	5.27818	1.30476e-07	3.37319e-05
Zfpm1	5206.09	0.622015	0.118565	5.24621	1.55259e-07	3.89922e-05
Cit	4225.09	0.486551	0.0934935	5.20412	1.94923e-07	4.63073e-05
Rai1	13492	0.522243	0.101047	5.16832	2.36207e-07	5.46384e-05
Chst3	14205.5	0.44505	0.086452	5.14794	2.63357e-07	5.93567e-05
Bcar3	675.555	0.784167	0.153156	5.12005	3.0545e-07	6.71227e-05
Cxxc5	3610.28	0.555906	0.109263	5.08776	3.62317e-07	7.76773e-05
Ptk2b	5978.57	0.479008	0.0960112	4.98909	6.06655e-07	0.000122084
Ano6	7497.16	0.429649	0.0861422	4.98767	6.11116e-07	0.000122084
Cdyl	3746.07	0.470141	0.0945263	4.97365	6.57043e-07	0.000127547
Mad1l1	8077.54	0.504281	0.101453	4.97059	6.67484e-07	0.000127547
Arhgap24	5942.58	0.548912	0.110531	4.96613	6.8303e-07	0.000127741
Pax5	38936.8	0.446175	0.091228	4.89077	1.00441e-06	0.00018018
Tnk2	616.172	0.771131	0.158544	4.86383	1.15139e-06	0.000198445
Arid1b	37844.2	0.377451	0.0789126	4.78315	1.72565e-06	0.000286198
Ralgps1	3762.08	0.496053	0.104316	4.7553	1.98157e-06	0.000322555
Fhit	9049.85	0.468003	0.0990001	4.7273	2.27526e-06	0.000357135
Aig1	1606.15	0.526387	0.111953	4.70185	2.57811e-06	0.000377693
Cerk	6876.32	0.409382	0.0870488	4.7029	2.56487e-06	0.000377693
Chst15	5146.11	0.468249	0.0995478	4.70376	2.55417e-06	0.000377693
Pkig	11800.7	0.402034	0.0859734	4.67626	2.92154e-06	0.000409126
Card11	632.864	0.754006	0.161267	4.67551	2.9323e-06	0.000409126
Shank2	264.642	0.876978	0.187456	4.67831	2.89249e-06	0.000409126
Phf2	3206.81	0.494031	0.106317	4.64677	3.37175e-06	0.000463089
Hck	135.207	0.926178	0.199655	4.63889	3.50285e-06	0.000473693
Foxp4	2015.21	0.530112	0.114631	4.62452	3.7547e-06	0.000500058
Ssbp3	3936.47	0.469747	0.102633	4.57694	4.71827e-06	0.000593221
Ahdc1	2644.22	0.631408	0.137962	4.57668	4.72417e-06	0.000593221
St6gal1	7015.12	0.455966	0.100285	4.54669	5.44962e-06	0.000674678
Fgfr2	49745.3	0.378953	0.0843074	4.4949	6.96038e-06	0.000849746
Nrg2	2508.5	0.445272	0.100335	4.43784	9.0865e-06	0.00105622
Vav2	3386.79	0.551003	0.124494	4.42594	9.60212e-06	0.00108543
Banp	3915.78	0.503412	0.113758	4.42528	9.63181e-06	0.00108543
Msra	9063.27	0.373125	0.0845837	4.41131	1.02747e-05	0.00114322
Btbd9	8798.24	0.41142	0.0934352	4.40327	1.06634e-05	0.00117164
Blk	2623.02	0.586025	0.133335	4.39512	1.10712e-05	0.00118677
Ece1	994.058	0.624669	0.142073	4.3968	1.09857e-05	0.00118677
E2f3	4623.1	0.484026	0.110601	4.37632	1.20698e-05	0.0012469
Rhoq	1046.45	0.62016	0.141784	4.37399	1.21995e-05	0.0012469
Epb4.1l4b	3869.52	0.453234	0.103518	4.37833	1.19591e-05	0.0012469
Nckap5	321.323	0.75422	0.172832	4.36388	1.27774e-05	0.00129095
Mtss1	18897.5	0.351198	0.0807322	4.35016	1.3604e-05	0.00134359
Pitpnm2	1669.39	0.55911	0.128671	4.34528	1.391e-05	0.00135854
Capzb	4637.17	0.410164	0.0946658	4.33276	1.47251e-05	0.00142235
Map4k1	1061.72	0.555773	0.128364	4.32968	1.49326e-05	0.00142672
Rad51l1	4320.06	0.502393	0.11656	4.31018	1.63124e-05	0.00152538
Slc43a2	1405.64	0.559717	0.1305	4.28903	1.79454e-05	0.00166042
E2f2	2704.08	0.511308	0.119868	4.26558	1.99386e-05	0.00180681
Eif2c2	3135.71	0.456902	0.107365	4.25559	2.08498e-05	0.0018701
Eif4g3	7790.69	0.408311	0.0961236	4.24777	2.15911e-05	0.00191703
Pecam1	7583.09	0.423838	0.100397	4.22163	2.42538e-05	0.00213112
Ext1	8284.42	0.375514	0.0889954	4.21947	2.44873e-05	0.00213112
Plekhg3	796.092	0.647036	0.153882	4.20474	2.6138e-05	0.00218818
Gramd4	4461.09	0.469757	0.111721	4.20474	2.61386e-05	0.00218818
B4galt1	2662.28	0.41776	0.0995853	4.195	2.72877e-05	0.00226282
Dip2c	2327.43	0.475378	0.113673	4.18198	2.88985e-05	0.00231474
Bank1	1424.42	0.512404	0.122483	4.18346	2.87108e-05	0.00231474
Wwox	6761.86	0.408105	0.0975992	4.18144	2.89672e-05	0.00231474
Fam49b	7063.51	0.363997	0.0871898	4.17476	2.98294e-05	0.00236217
Klf13	2783.59	0.451156	0.108367	4.16323	3.13779e-05	0.0024626
Elf4	1858.78	0.455621	0.109668	4.15456	3.2591e-05	0.00251294
Zmiz1	19511.5	0.453349	0.109246	4.14979	3.32774e-05	0.00253075
Odf2	1353.12	0.561954	0.135444	4.14897	3.33978e-05	0.00253075
Hn1	510.218	0.647755	0.156371	4.14243	3.43652e-05	0.00256028
March1	133.421	0.815594	0.198005	4.11905	3.80434e-05	0.0028101
Msi2	27052.9	0.391219	0.0951143	4.11314	3.90315e-05	0.00285906
Dock2	29635.3	0.320356	0.078229	4.0951	4.21981e-05	0.00306547
Gna11	547.659	0.660429	0.162523	4.0636	4.83208e-05	0.00345317
St3gal3	2162.68	0.451358	0.11125	4.05716	4.96731e-05	0.00349301
Med27	2634.6	0.402764	0.0996503	4.04178	5.30471e-05	0.00360857
Pde8a	248.384	0.73371	0.181595	4.04036	5.33691e-05	0.00360857
Anp32a	1866.24	0.480081	0.118677	4.04527	5.22622e-05	0.00360857
Slc9a7	3099.09	0.434575	0.107468	4.04374	5.26049e-05	0.00360857
Rffl	867.847	0.594868	0.147389	4.03604	5.43601e-05	0.00364752
Sox5	1653.69	0.50407	0.125184	4.02664	5.65802e-05	0.00376773
Arid3a	480.317	0.663592	0.165731	4.00402	6.22739e-05	0.00408498
Pou2f2	613.349	0.604145	0.151769	3.98069	6.87156e-05	0.00440884
Prkce	21045.5	0.320699	0.0808192	3.96811	7.24448e-05	0.00459717
Sorcs2	8750.73	0.44532	0.112248	3.96728	7.26971e-05	0.00459717
Ubtd1	756.92	0.555911	0.140186	3.96553	7.32343e-05	0.00459807
Tnrc18	2568.04	0.414415	0.105149	3.9412	8.10754e-05	0.00505428
Kcnq5	35921.9	0.351988	0.0895478	3.93072	8.46907e-05	0.00524247
Prkcd	1548.05	0.47268	0.120361	3.92717	8.59505e-05	0.00528325
Arid1a	6140.44	0.405172	0.103573	3.91195	9.15531e-05	0.00548621
Ppp1r37	885.824	0.548352	0.140192	3.91144	9.17489e-05	0.00548621
Zhx2	2980.4	0.488625	0.125067	3.9069	9.34879e-05	0.00554089
Fli1	15504.8	0.314861	0.0806144	3.90577	9.39242e-05	0.00554089
Irf2	7628.35	0.332203	0.0854422	3.88804	0.000101057	0.0058827
Trak1	7347.91	0.336957	0.0866585	3.88833	0.000100937	0.0058827
Taf4a	1654.03	0.493587	0.127238	3.87925	0.000104778	0.00605001
Cenpp	6303.77	0.335371	0.0869251	3.85816	0.000114246	0.0064373
Top2a	2473.64	0.403171	0.104899	3.84342	0.000121332	0.00675006
Bcl2l1	3999.46	0.374074	0.0974965	3.83679	0.000124652	0.00689112
Syk	17659.5	0.356614	0.0932655	3.82365	0.000131492	0.00700496
Pak4	751.102	0.536433	0.140058	3.83007	0.000128106	0.00700496
Gse1	5209.19	0.455905	0.119109	3.82764	0.00012938	0.00700496
Dnm2	2746.84	0.403012	0.105308	3.82699	0.000129719	0.00700496
Shb	1900.48	0.495962	0.13006	3.81332	0.000137114	0.00719628
Hvcn1	764.316	0.622328	0.163309	3.81074	0.00013855	0.00719628
Spns2	184.008	0.731138	0.192084	3.80635	0.000141034	0.00722061
Ikzf3	2450.18	0.490539	0.128925	3.80484	0.000141897	0.00722061
Fam78b	429.243	0.609586	0.160601	3.79565	0.000147257	0.00723125
Mark2	3429.82	0.428282	0.112758	3.79824	0.000145725	0.00723125
Lmo4	741.982	0.551845	0.145362	3.79636	0.000146835	0.00723125
Dyrk1a	12301.6	0.310026	0.0817543	3.79217	0.000149339	0.00729274
Sbk1	1894.87	0.460491	0.121838	3.77953	0.000157122	0.00753715
Adrbk1	4375.33	0.402641	0.106765	3.77128	0.000162415	0.00767542
H2-K1	637.817	0.562907	0.149906	3.75507	0.000173295	0.00805957
Csk	1847.31	0.48312	0.12891	3.74773	0.000178445	0.00821223
H2afy	14293.4	0.303762	0.0812916	3.7367	0.000186454	0.00849187
Fmnl1	996.516	0.472649	0.126766	3.72853	0.000192599	0.00859362
Hsp90aa1	338.812	0.63579	0.17044	3.73029	0.000191262	0.00859362
Fam193b	2326.45	0.403612	0.108221	3.72952	0.000191842	0.00859362
Arhgap17	6645.98	0.406724	0.108996	3.73154	0.000190311	0.00859362
Klc1	1504.89	0.51347	0.137776	3.72684	0.000193897	0.00860785
Cux1	28801.9	0.312817	0.0841716	3.71643	0.000202061	0.0088806
Akap12	10039.8	0.318965	0.0859642	3.71044	0.000206901	0.00904806
Ciita	378.139	0.64605	0.174245	3.70771	0.000209146	0.00910096
Traf5	1546.71	0.46397	0.125487	3.69737	0.000217846	0.00934082
Nsmce2	6591.84	0.336861	0.0912631	3.6911	0.000223286	0.00952758
Mef2d	5100.58	0.369428	0.100182	3.68758	0.000226398	0.00961372
Nr3c2	115.714	0.733369	0.199707	3.67222	0.000240457	0.010113
Cd22	232.068	0.691293	0.188475	3.66783	0.000244617	0.010239
Ms4a1	74.6551	0.718878	0.196104	3.66579	0.000246573	0.0102719
Pip5k1c	1734.55	0.467034	0.127641	3.65896	0.000253242	0.0104019
Coro7	11588.2	0.345273	0.0943287	3.66032	0.000251903	0.0104019
Tram2	1609.96	0.434529	0.119	3.65149	0.000260718	0.0106098
Taf3	3096.15	0.361015	0.09896	3.64809	0.000264201	0.010702
Lass6	1118.22	0.469662	0.129214	3.63476	0.000278239	0.0111677
Iqgap1	4094.31	0.337061	0.0927794	3.63293	0.000280217	0.0111959
Ebf1	314670	0.300957	0.0833846	3.60926	0.00030707	0.0122133
Pik3cd	5474.66	0.437463	0.121511	3.60019	0.00031798	0.0125903
Sept11	1418.85	0.417166	0.116021	3.59561	0.000323631	0.0127566
Wdr25	590.863	0.552516	0.15393	3.58939	0.000331449	0.0130064
Cd74	146.67	0.713228	0.198955	3.58488	0.000337238	0.0131177
Maml3	34350	0.290656	0.0811827	3.58027	0.000343239	0.0131177
Ttyh3	1919.59	0.420106	0.11724	3.5833	0.000339282	0.0131177
Rassf4	262.883	0.674249	0.188218	3.58227	0.000340621	0.0131177
Snx25	2484.43	0.379059	0.105873	3.58031	0.000343192	0.0131177
Stk24	6555.53	0.358211	0.100254	3.57304	0.000352862	0.0134271
Kcnk13	344.756	0.658132	0.185541	3.54709	0.00038951	0.0144464
Tet3	3205.3	0.350261	0.0986839	3.54932	0.00038623	0.0144464
Actn4	2804.74	0.349407	0.098482	3.54792	0.00038828	0.0144464
Prkcb	35613.6	0.274331	0.0772899	3.54938	0.00038614	0.0144464
Mkl1	5973.6	0.335516	0.0949093	3.53512	0.000407592	0.014928
Arid3b	388.742	0.589069	0.166907	3.52933	0.000416618	0.0151325
Let-7b/c2_precursor	2608.69	0.363721	0.103212	3.52401	0.000425073	0.0151886
Hip1r	888.748	0.512591	0.145759	3.5167	0.000436942	0.0155495
Rab40c	714.598	0.506106	0.143975	3.51524	0.000439363	0.0155726
Hmga1	727.611	0.496142	0.141379	3.5093	0.00044928	0.0157967
Ube2h	5885.77	0.320465	0.0915159	3.50174	0.000462236	0.0161232
Sergef	1407.95	0.414887	0.118467	3.50214	0.000461541	0.0161232
Bcas3	7243.69	0.319549	0.0913099	3.49961	0.000465933	0.0161634
Cpt1a	1752.86	0.428563	0.122499	3.49852	0.000467853	0.0161634
Cd19	2006.38	0.438993	0.125752	3.49094	0.000481319	0.0163984
Dedd2	351.779	0.602744	0.172883	3.48643	0.00048951	0.0166131
Cd72	876.582	0.481446	0.138185	3.48406	0.000493865	0.0166965
Slc38a10	1195.66	0.47718	0.137689	3.46565	0.000528952	0.0176786
Elf2	4453.6	0.327413	0.0945776	3.46185	0.000536485	0.0177303
Gnai2	1163.57	0.509657	0.147163	3.46322	0.000533761	0.0177303
Itpk1	3257.12	0.422459	0.122523	3.44801	0.000564738	0.0179939
Tbc1d22a	3657.03	0.353582	0.102433	3.45185	0.000556765	0.0179939
Itpr3	1083.66	0.500114	0.145091	3.44691	0.000567045	0.0179939
Pbx3	522.153	0.530146	0.153758	3.44793	0.000564895	0.0179939
Fbxw8	510.429	0.573572	0.166173	3.45165	0.000557171	0.0179939
Ppp2r5c	4687.16	0.328571	0.095692	3.43363	0.00059555	0.0186661
Bcor	1911.94	0.422481	0.123061	3.4331	0.000596721	0.0186661
Map3k1	6684.68	0.303473	0.0885371	3.42764	0.000608852	0.0189267
Sipa1l1	6380.7	0.317029	0.092958	3.41046	0.000648544	0.0200729
Phf17	1213.71	0.411219	0.121143	3.3945	0.000687529	0.0210789
Dnmt1	2587.89	0.381413	0.112605	3.38718	0.000706146	0.0214776
Myh9	4318.47	0.328833	0.0972596	3.38098	0.000722287	0.0218928
Arhgap25	5266.68	0.315287	0.0932997	3.37929	0.000726729	0.0219517
Pnrc1	404.649	0.552976	0.164332	3.36499	0.000765474	0.0226549
Samd4b	1549.44	0.399408	0.118761	3.36312	0.000770656	0.0227318
Hist1h2be	552.718	0.517432	0.154082	3.35816	0.000784623	0.0229609
Uck2	1439.38	0.459431	0.136923	3.3554	0.0007925	0.0229903
Tcf3	4322.74	0.377003	0.112341	3.35587	0.000791147	0.0229903
Lyn	12370.4	0.300808	0.0897482	3.35169	0.000803191	0.0231477
Smad3	4940.51	0.382505	0.11422	3.34884	0.000811519	0.0233113
Rcan1	496.657	0.539009	0.161236	3.34298	0.000828834	0.0235775
Ski	227.957	0.64898	0.19493	3.3293	0.000870651	0.0242953
Tfdp1	1949.21	0.447147	0.134298	3.3295	0.000870015	0.0242953
Fam129c	1213.39	0.461829	0.138646	3.33099	0.000865365	0.0242953
Otub2	574.309	0.496211	0.149418	3.32095	0.000897119	0.0249547
Ccdc88c	4107.13	0.349744	0.105413	3.31784	0.000907179	0.0251549
Dgka	1949.82	0.369932	0.111775	3.30961	0.000934246	0.0255826
Rbm38	1240.96	0.465085	0.141226	3.2932	0.000990549	0.0268732
Hmgb2	543.006	0.504445	0.153177	3.29323	0.000990446	0.0268732
L3mbtl3	2051.34	0.352711	0.107496	3.28114	0.00103387	0.0278764
Sik3	5922.01	0.286034	0.0872938	3.27668	0.00105035	0.0280626
Lsp1	1037.69	0.419139	0.128345	3.26572	0.00109187	0.0289955
Ttc28	1978.78	0.357661	0.109571	3.26421	0.00109771	0.0290629
Gpr107	1726.48	0.356852	0.109398	3.26197	0.00110641	0.0292052
Rcc2	1498.37	0.493301	0.151597	3.25403	0.0011378	0.0299438
Pip4k2a	5381.58	0.301172	0.0926733	3.24983	0.00115476	0.0302995
Pgap3	77.6493	0.644731	0.198772	3.24357	0.0011804	0.0307885
Smyd3	7483.19	0.274926	0.084968	3.23565	0.00121368	0.0315629
Ptpn1	982.615	0.414103	0.128068	3.23345	0.00122304	0.0317124
Foxk1	1327.47	0.378608	0.117174	3.23116	0.00123289	0.0318739
Rfx2	1059.55	0.403299	0.124915	3.22859	0.00124401	0.0320669
Foxp1	88945.4	0.253362	0.078518	3.22681	0.0012518	0.0321735
Rragd	325.203	0.562786	0.174864	3.21843	0.00128897	0.0330321
Pitpnc1	7251.52	0.333205	0.104225	3.19698	0.00138872	0.035221
Agap3	928.676	0.44361	0.13881	3.1958	0.00139441	0.035221
Ap1m1	785.254	0.436358	0.136665	3.19289	0.00140856	0.0354763
Fnbp1	3689.87	0.353456	0.111123	3.18076	0.00146887	0.0366801
Myo1c	1719.15	0.365293	0.115002	3.17641	0.0014911	0.0370247
Snx9	2256.81	0.330901	0.104159	3.17688	0.00148869	0.0370247
Ttc7	2404.03	0.369278	0.11662	3.16651	0.00154282	0.0377202
Eif3b	382.619	0.527981	0.16676	3.16612	0.00154486	0.0377202
Tnfaip8	7834.57	0.269039	0.0851518	3.15952	0.00158027	0.0383719
Sema4d	2345.94	0.392279	0.124307	3.15574	0.00160093	0.0386598
Ankrd11	8041.44	0.261909	0.0832608	3.14564	0.00165723	0.0399098
Cradd	2527.69	0.320519	0.102193	3.13641	0.0017103	0.0407412
Srgap3	651.343	0.465721	0.148472	3.13677	0.00170821	0.0407412
Nup210	8743.46	0.261066	0.083556	3.12444	0.00178144	0.0419687
Col23a1	154.83	0.609148	0.195405	3.11736	0.0018248	0.0426596
Ppard	746.878	0.480168	0.154874	3.10038	0.00193273	0.0445897
Pmepa1	27.7263	0.512863	0.165637	3.09631	0.00195945	0.0447365
Cd83	19.2704	0.45437	0.146808	3.095	0.00196813	0.0448182
Mcph1	5159.27	0.273878	0.0885331	3.09351	0.00197805	0.0449277
Clnk	52.0242	0.591547	0.19152	3.08869	0.00201041	0.0455451
Vti1a	8997.96	0.267632	0.0866979	3.08695	0.00202225	0.0456609
Smarcb1	765.325	0.421042	0.136555	3.08332	0.00204702	0.0457846
Med26	1521.96	0.381326	0.123735	3.08179	0.00205757	0.0459037
Mtap7d1	274.817	0.545494	0.177302	3.07664	0.00209347	0.0464686
Nhej1	515.563	0.475312	0.154642	3.07364	0.00211468	0.0467036
Elovl5	2541.35	0.324914	0.10577	3.07189	0.0021271	0.0468602
Foxo1	15577.6	0.269908	0.0884499	3.05154	0.00227671	0.0497934

## Sheet: Table S5
Table S5. MiRNA genes identified as differentially expressed in pro-B and pre-B cells.
Gene	Base mean	Log2 fold change (Aged/Young)	Standard error (L2FC)	Wald statistic	P-value	FDR adjusted p-value
Pro-B cells
miR-296	46.2688	-2.98508	0.250387	-11.9219	9.10501e-33	1.42038e-30
miR-298	43.3383	-2.97718	0.262014	-11.3627	6.41305e-30	5.00218e-28
miR-224	35.7936	-2.27589	0.250335	-9.09141	9.7767e-20	3.81291e-18
miR-99b	177.215	-0.841484	0.124926	-6.73584	1.62986e-11	5.08517e-10
miR-30a	169.335	-0.778664	0.156121	-4.98755	6.11494e-07	1.58988e-05
miR-467c	69.3482	-0.691221	0.185689	-3.72246	0.000197293	0.00357762
miR-503	134.765	-0.443054	0.148059	-2.99242	0.00276773	0.0355012
miR-10a	7437.88	-0.326937	0.110005	-2.97202	0.00295843	0.0355012
miR-200b	34.3487	0.802719	0.230672	3.47991	0.000501574	0.00782455
Let-7b	2559.54	0.807306	0.166397	4.8517	1.22406e-06	2.72791e-05
miR-5109	23.564	0.961236	0.302452	3.17815	0.00148219	0.0210201
miR-146a	674.369	0.997011	0.26866	3.71105	0.000206401	0.00357762
miR-10b	88.9048	2.54301	0.243219	10.4556	1.38055e-25	7.17885e-24
Pre-B cells
miR-296	48.4952	-3.28576	0.273803	-12.0004	3.53397e-33	8.88422e-31
miR-298	50.1398	-3.27094	0.273861	-11.9438	6.99545e-33	8.88422e-31
miR-224	18.8459	-1.42316	0.291861	-4.87616	1.08172e-06	6.86894e-05
miR-30a	150.069	-0.81624	0.188319	-4.33436	1.46186e-05	0.000530448
miR-106b	3715.59	-0.732243	0.212591	-3.44438	0.000572375	0.0100493
miR-142a	25705.6	-0.655046	0.167549	-3.90958	9.24561e-05	0.00283382
miR-301a	82.3909	-0.637006	0.207887	-3.06419	0.00218262	0.0230994
miR-18a	377.535	-0.576935	0.181464	-3.17934	0.00147612	0.0190316
miR-101a	209.072	-0.525507	0.183313	-2.86673	0.00414743	0.0405172
miR-22	1385.95	-0.483795	0.125968	-3.84062	0.000122725	0.00283382
miR-148a	6085.02	-0.478985	0.135739	-3.52871	0.000417586	0.00815898
miR-98	1807.12	0.410547	0.133886	3.0664	0.00216653	0.0230994
miR-150	797.097	0.450235	0.145983	3.08417	0.00204121	0.0230994
Let-7f-2	4612.62	0.512272	0.166225	3.08179	0.00205759	0.0230994
miR-222	177.076	0.53946	0.169911	3.17496	0.00149855	0.0190316
Let-7e	205.832	0.544127	0.179032	3.03927	0.00237154	0.0240949
miR-221	476.34	0.62125	0.160995	3.85881	0.000113943	0.00283382
miR-146a	794.813	0.668894	0.235616	2.83891	0.00452677	0.0425852
Let-7a-1	82.3001	0.768393	0.203035	3.78454	0.000153992	0.0032595
miR-26b	2674.24	0.782884	0.229627	3.40937	0.000651141	0.0103369
miR-139	8440.38	0.786016	0.235356	3.33969	0.000838707	0.0118351
miR-155	373.663	0.786496	0.170163	4.62202	3.80018e-06	0.000193049
miR-664	12.5713	0.856895	0.307032	2.7909	0.00525621	0.0476813
miR-200b	36.8849	0.862859	0.256001	3.37053	0.000750246	0.0112096
miR-223	34.7187	0.935779	0.243315	3.84595	0.000120087	0.00283382
Let-7c-1	13.8524	1.03441	0.301176	3.43459	0.000593461	0.0100493
Let-7c-2	62.5769	1.0779	0.243196	4.43222	9.32671e-06	0.000394831
Let-7b	2591.4	1.09302	0.168364	6.49204	8.46804e-11	7.16961e-09

## Sheet: Table S6
Table S6. Peaks passing low stringency threshold (raw p-value < 0.005) for differential accessibility in ATAC-seq data, in pro-B and pre-B cells.Genes located within 1 kb of each peak are indicated.
Peaks passing the high stringency threshold (adjusted p-value < 0.05) are italicised.
Peaks that are within 1 kb of differentially expressed genes or precursors to differentially expressed miRNAs in the corresponding cell type are shown in red (aged-up) and blue (aged-down); DE genes/miRNAs indicated in bold.
Genomic location	Base mean	Log2 fold change (Aged/Young)	Standard error (L2FC)	Wald statistic	P-value	FDR adjusted p-value	Genes within 1 kb
Pro-B cells
1:194619764-194619929	82.2053	-1.02104	0.11001	-9.28138	1.67298e-20	2.62114e-16	Plxna2
5:68735244-68735574	170.32	-0.942975	0.101577	-9.28332	1.64281e-20	2.62114e-16	NA
8:40963166-40963345	46.3547	-0.917918	0.114367	-8.02608	1.0064e-15	1.05118e-11	Pdgfrl
5:68747112-68747308	83.188	-0.906857	0.113598	-7.98307	1.42743e-15	1.11821e-11	NA
8:48295611-48295901	123.865	-0.661681	0.103952	-6.36524	1.94987e-10	1.22198e-06	Odz3
2:106693400-106693529	52.595	-0.629866	0.113757	-5.53695	3.07785e-08	0.000120556	Mpped2
1:192897142-192897491	146.193	-0.579286	0.10377	-5.58238	2.37244e-08	0.0001062	Syt14
4:84198288-84198434	50.0917	-0.549955	0.114344	-4.80964	1.51199e-06	0.00430712	NA
16:7768543-7768674	63.1549	-0.545074	0.112976	-4.82468	1.40231e-06	0.00430712	NA
17:13305938-13306286	41.8636	-0.520945	0.114278	-4.55859	5.14991e-06	0.0107582	NA
1:194620477-194620517	41.6015	-0.479878	0.114301	-4.19836	2.68855e-05	0.0495563	Plxna2
5:59996639-59997046	134.802	-0.464072	0.101551	-4.56986	4.88047e-06	0.0107582	NA
12:20614829-20615156	68.0831	-0.437779	0.111849	-3.91401	9.07763e-05	0.11852	NA
9:110281235-110281370	51.0423	-0.423514	0.113305	-3.73782	0.000185621	0.193881	NA
1:82291483-82291735	115.558	-0.420428	0.10937	-3.84408	0.000121007	0.145837	Irs1
17:62246756-62246915	64.5725	-0.41809	0.112743	-3.70835	0.000208615	0.210869	NA
1:42952784-42953374	154.008	-0.400063	0.0989363	-4.04364	5.26277e-05	0.0824545	Gpr45
6:81547330-81547475	58.6342	-0.39346	0.11317	-3.47672	0.000507591	0.338412	NA
2:113327579-113327767	64.334	-0.393229	0.113821	-3.45479	0.000550727	0.342265	Fmn1
1:183299131-183299580	621.528	-0.392309	0.11343	-3.45861	0.000542968	0.342265	Aida
16:21204448-21204765	104.398	-0.385885	0.105948	-3.6422	0.000270321	0.242014	Ephb3
14:46387357-46387512	63.5338	-0.384465	0.111982	-3.43327	0.000596357	0.346053	Bmp4
1:189738178-189738490	106.655	-0.383812	0.105339	-3.64358	0.000268868	0.242014	Ptpn14
1:193035676-193035815	37.2347	-0.381739	0.113803	-3.35438	0.000795439	0.40776	Syt14
17:13590954-13591237	39.0479	-0.38172	0.114082	-3.34602	0.000819815	0.40776	Tcte2
5:25499017-25499401	192.969	-0.380798	0.0958852	-3.97139	7.14549e-05	0.0985737	Mll3
17:84116482-84116709	159.063	-0.380723	0.101195	-3.76225	0.000168388	0.190162	NA
10:127381028-127381164	110.884	-0.377356	0.111527	-3.38354	0.000715584	0.389782	R3hdm2
6:51178530-51178795	101.736	-0.37234	0.106253	-3.50427	0.000457855	0.31882	NA
7:48881662-48881769	70.4344	-0.370287	0.113868	-3.25189	0.0011464	0.505952	E2f8
17:10319292-10319410	72.9899	-0.369214	0.112738	-3.27498	0.00105668	0.477685	Qk
11:30268054-30268190	45.3734	-0.368553	0.114358	-3.2228	0.00126945	0.539131	Spnb2
13:12106931-12107116	49.7692	-0.364707	0.114323	-3.19016	0.00142194	0.556956	Ryr2
5:47982995-47983147	56.5706	-0.364593	0.114043	-3.19697	0.00138881	0.556956	Slit2
9:65580151-65580373	107.076	-0.363468	0.110434	-3.29127	0.000997375	0.459599	Plekho2
4:129619136-129619234	47.4508	-0.362572	0.11417	-3.17571	0.00149472	0.564302	Tmem234, Iqcc, Ccdc28b
16:69796335-69796814	212.22	-0.361669	0.101903	-3.54914	0.000386496	0.304873	NA
2:3050137-3050394	28.0843	-0.361401	0.111547	-3.23991	0.00119569	0.520376	NA
1:82291037-82291124	45.1253	-0.361282	0.114367	-3.15898	0.00158325	0.57926	Irs1
4:130520305-130520539	82.295	-0.358367	0.108603	-3.29978	0.000967607	0.452537	NA
10:81597775-81597898	74.0533	-0.3558	0.112481	-3.1632	0.00156047	0.57926	Tle6
4:129189377-129189471	48.1123	-0.355086	0.114084	-3.11251	0.00185506	0.611877	S100pbp, Yars
1:122357145-122357266	38.9132	-0.35502	0.113787	-3.12004	0.00180829	0.607888	NA
10:128891617-128891698	57.3469	-0.352189	0.11389	-3.09237	0.00198563	0.641441	Gdf11
2:3964476-3964639	39.487	-0.35094	0.113737	-3.08554	0.00203184	0.645169	NA
2:140671349-140671642	148.094	-0.350928	0.102564	-3.42157	0.000622615	0.354721	Macrod2, Flrt3
2:76070941-76071164	73.9171	-0.34907	0.109661	-3.18318	0.00145665	0.561823	Pde11a
6:90989091-90989310	79.2926	-0.348436	0.108974	-3.19742	0.00138661	0.556956	NA
19:4942976-4943172	58.6924	-0.34787	0.112777	-3.08459	0.00203835	0.645169	Peli3
13:119602082-119602176	35.2583	-0.347825	0.111126	-3.12999	0.00174811	0.601944	NA
5:108065497-108065797	173.954	-0.347012	0.0962471	-3.60543	0.000311639	0.269241	Mtf2
9:41526244-41526382	46.9821	-0.344429	0.114018	-3.02084	0.00252074	0.731364	NA
6:94171456-94171538	38.4568	-0.337778	0.114344	-2.95404	0.00313642	0.825879	Magi1
13:51100698-51101180	142.6	-0.337689	0.108172	-3.12177	0.00179765	0.607888	Spin1
9:83548204-83548379	74.2432	-0.337515	0.110144	-3.0643	0.00218181	0.651193	Sh3bgrl2
18:21300095-21300666	322.453	-0.336726	0.0865148	-3.89212	9.93713e-05	0.124552	Fam59a
8:108286211-108286492	105.809	-0.336674	0.105429	-3.19336	0.00140627	0.556956	NA
X:135796064-135796178	34.0096	-0.336365	0.114001	-2.95055	0.00317212	0.828319	Gprasp1
5:144965018-144965381	190.61	-0.335093	0.0951551	-3.52154	0.00042904	0.312651	Smurf1
10:108162609-108162673	80.0489	-0.333894	0.113467	-2.94265	0.00325418	0.832922	Ppp1r12a
15:57806303-57806478	79.7929	-0.331588	0.112899	-2.93704	0.00331357	0.837345	Zhx2
12:103532054-103532525	268.188	-0.330393	0.0935713	-3.53092	0.000414122	0.312651	Ppp4r4
11:69766482-69766564	39.0543	-0.328212	0.114292	-2.87168	0.0040829	0.908116	Zbtb4
4:125929391-125929742	116.544	-0.32633	0.103787	-3.14424	0.0016652	0.599758	NA
4:4792553-4792690	79.074	-0.325183	0.112209	-2.89802	0.00375525	0.891445	Impad1
9:117453047-117453279	72.2498	-0.324707	0.111054	-2.92387	0.00345705	0.866614	Rbms3
1:193036064-193036182	36.0034	-0.3242	0.11414	-2.84037	0.00450606	0.909783	Syt14
8:24595676-24595777	34.9647	-0.324104	0.11411	-2.84028	0.0045074	0.909783	Ido1
8:31031746-31031969	72.9928	-0.324054	0.112106	-2.8906	0.00384506	0.892482	NA
7:126429245-126429404	72.1504	-0.322901	0.112433	-2.87193	0.00407968	0.908116	Rabep2
2:151009283-151009524	114.297	-0.32183	0.104631	-3.07586	0.00209897	0.651193	Ninl
2:179976623-179977098	247.972	-0.321538	0.10489	-3.06548	0.00217324	0.651193	Taf4a
11:106920673-106920943	122.118	-0.321168	0.110796	-2.89873	0.00374683	0.891445	Smurf2
17:27325039-27325424	87.5625	-0.319533	0.111218	-2.87302	0.00406562	0.908116	NA
7:129798590-129798801	95.0073	-0.318187	0.107405	-2.96251	0.00305145	0.814044	NA
9:103761669-103762057	114.133	-0.317112	0.105888	-2.99477	0.00274652	0.768412	Tmem108
11:77493158-77493317	81.853	-0.315687	0.109613	-2.88002	0.00397654	0.908116	Git1
18:23989486-23989668	67.0128	-0.31434	0.111622	-2.81612	0.0048608	0.92311	Zfp35
13:40722801-40723216	121.512	-0.314029	0.105899	-2.96536	0.00302326	0.814044	Tfap2a
10:45800533-45800787	108.176	-0.305085	0.107472	-2.83873	0.00452932	0.909783	NA
2:118901267-118901468	156.041	-0.3033	0.104062	-2.91461	0.00356136	0.878702	Bahd1
17:51408383-51408683	139.834	-0.299819	0.101177	-2.96332	0.00304337	0.814044	NA
7:37361818-37362283	164.364	-0.297855	0.100557	-2.96206	0.00305589	0.814044	NA
11:87755426-87755585	128.989	-0.295454	0.104769	-2.82005	0.00480162	0.923059	NA
5:34369606-34369963	190.882	-0.29035	0.0998791	-2.90702	0.00364889	0.891445	NA
1:128614905-128615222	173.314	-0.280281	0.0978938	-2.86311	0.00419499	0.908116	NA
12:44241101-44241534	169.911	-0.274601	0.0961833	-2.85498	0.00430396	0.909783	Pnpla8
13:69534404-69535027	366.434	-0.27073	0.0882068	-3.06927	0.00214584	0.651193	Papd7, Nsun2
1:82283172-82283551	301.486	-0.26442	0.0892704	-2.96202	0.00305631	0.814044	Irs1
10:67979382-67979778	277.107	-0.250172	0.0885324	-2.82576	0.00471679	0.912349	Rtkn2
1:91459157-91459740	389.684	0.223737	0.0779223	2.87129	0.00408807	0.908116	Per2
1:134092997-134093683	460.626	0.226549	0.0799482	2.8337	0.0046013	0.911405	NA
13:80885972-80886335	427.582	0.229415	0.0816801	2.8087	0.00497413	0.927764	Arrdc3
1:92934235-92934827	424.102	0.235867	0.0782573	3.01399	0.00257836	0.74122	Capn10
7:44534243-44534606	306.277	0.240664	0.084012	2.86463	0.00417491	0.908116	Pold1
17:25919706-25920342	580.609	0.260117	0.075659	3.43802	0.000585994	0.346053	Rab40c
4:149657810-149658345	303.846	0.265662	0.088431	3.00418	0.00266301	0.75176	Pik3cd
7:96452560-96452962	175.268	0.280421	0.0986846	2.84159	0.00448891	0.909783	Odz4
7:67477886-67478314	150.402	0.289227	0.100046	2.89095	0.00384084	0.892482	NA
2:11501335-11501584	115.448	0.289949	0.102915	2.81738	0.00484174	0.92311	NA
4:19895239-19895462	123.988	0.296938	0.104922	2.83007	0.00465373	0.911405	Atp6v0d2
11:35878185-35878520	128.068	0.301176	0.104746	2.87531	0.00403636	0.908116	Wwc1
14:14294448-14294808	90.2245	0.302265	0.106697	2.83294	0.00461225	0.911405	NA
19:53891007-53891270	109.647	0.30503	0.106558	2.86257	0.00420223	0.908116	Pdcd4
12:100282321-100282632	134.971	0.305078	0.103029	2.96109	0.00306549	0.814044	NA
17:73813343-73813599	124.805	0.306812	0.104083	2.94777	0.00320074	0.828885	Ehd3
3:95965636-95965864	88.8981	0.30708	0.108116	2.84028	0.00450745	0.909783	NA
3:135191794-135192238	273.307	0.307277	0.0939051	3.27221	0.00106711	0.477685	NA
2:26483598-26483760	85.879	0.309353	0.108314	2.85607	0.0042892	0.909783	Notch1
8:86707729-86708091	114.458	0.309619	0.10527	2.94119	0.00326949	0.832922	Lonp2
6:122952440-122952732	97.1933	0.313294	0.107869	2.9044	0.00367963	0.891445	Clec4a3
4:41760438-41760617	57.1035	0.317338	0.11295	2.80954	0.00496119	0.927764	Il11ra1
19:57243199-57243519	67.821	0.317401	0.111744	2.84044	0.0045051	0.909783	Ablim1
5:139161060-139161181	69.9172	0.317655	0.111318	2.85358	0.00432292	0.909783	Heatr2
18:40182411-40182665	63.6821	0.318089	0.111888	2.84293	0.00447007	0.909783	NA
10:119614892-119615028	63.7032	0.319138	0.112698	2.83178	0.0046289	0.911405	Grip1
4:149665444-149665606	65.4493	0.320534	0.114117	2.80883	0.00497214	0.927764	Pik3cd
4:117866169-117866368	61.6269	0.320786	0.113453	2.82747	0.00469171	0.912349	Slc6a9, Ccdc24
1:72429196-72429555	106.302	0.323557	0.10559	3.06426	0.00218207	0.651193	March4
19:47887532-47887799	186.051	0.324638	0.0967679	3.35482	0.000794177	0.40776	Wdr96
13:28720295-28720522	40.0767	0.324821	0.114117	2.84638	0.00442189	0.909783	NA
4:67232813-67233033	54.1183	0.325268	0.113474	2.86646	0.00415092	0.908116	NA
14:33329159-33329442	78.6941	0.326737	0.111929	2.91914	0.00350993	0.872886	Arhgap22
12:61994358-61994600	66.2848	0.326757	0.112662	2.90034	0.00372757	0.891445	NA
19:11266136-11266456	115.419	0.328236	0.104772	3.13286	0.00173113	0.601944	Ms4a1
5:119058378-119058560	52.175	0.329397	0.113866	2.89286	0.00381748	0.892482	NA
9:98298338-98298526	92.439	0.329829	0.108396	3.04283	0.00234368	0.692824	Nmnat3
5:149374106-149374397	104.495	0.335936	0.109021	3.08139	0.00206035	0.645609	NA
3:27283445-27283641	60.7668	0.338393	0.112398	3.01067	0.00260673	0.742563	Nceh1
7:139156716-139157039	89.9436	0.339743	0.108536	3.13024	0.00174663	0.601944	Stk32c
15:31279620-31279971	248.618	0.340917	0.0909408	3.74878	0.000177695	0.192003	NA
2:59717707-59718016	101.503	0.341919	0.10632	3.21594	0.0013002	0.539131	Tanc1
2:181599183-181599289	57.0175	0.342699	0.112944	3.03423	0.00241154	0.70622	Prpf6, Samd10
1:4774876-4775412	241.951	0.342769	0.0934617	3.66748	0.000244952	0.232594	Mrpl15
7:141973310-141973533	82.2053	0.347347	0.109998	3.15777	0.0015898	0.57926	Brsk2
18:5978526-5978659	37.2115	0.354097	0.114334	3.09703	0.00195469	0.638023	NA
3:103171936-103171991	49.1515	0.354581	0.113737	3.11756	0.00182357	0.607888	Bcas2
4:95050086-95050136	109.475	0.355274	0.105071	3.38129	0.000721473	0.389782	Jun
11:4195662-4195980	147.669	0.356495	0.103438	3.44646	0.000567983	0.342265	Tbc1d10a
1:100079889-100080130	171.353	0.357943	0.102357	3.49701	0.000470502	0.320504	Cntnap5b
5:148489474-148489596	45.9048	0.358699	0.114248	3.13967	0.00169139	0.601944	NA
10:119615355-119615540	68.6535	0.359474	0.111572	3.2219	0.00127345	0.539131	Grip1
1:37407209-37407516	63.8818	0.359494	0.111842	3.2143	0.00130761	0.539131	Inpp4a
6:13582978-13583185	38.8126	0.363104	0.114166	3.1805	0.00147023	0.561823	Tmem168
11:6497737-6497972	78.4275	0.364373	0.110164	3.30756	0.000941122	0.446819	NA
18:5806387-5806642	128.785	0.365614	0.101749	3.59331	0.000326509	0.269241	NA
5:12579752-12580071	122.778	0.367696	0.110616	3.32408	0.000887095	0.427648	Sema3d
18:66034988-66035246	75.6075	0.368776	0.110559	3.33555	0.000851303	0.416806	NA
6:138384466-138385029	250.685	0.369899	0.0932107	3.96841	7.23535e-05	0.0985737	Lmo3
4:123050793-123051058	73.3263	0.377257	0.111302	3.3895	0.000700202	0.389782	Trit1
10:66921270-66921403	46.8757	0.382157	0.114035	3.35122	0.00080457	0.40776	NA
17:87746320-87746507	45.4836	0.382861	0.114335	3.3486	0.000812212	0.40776	Kcnk12
5:62778694-62779063	64.4216	0.386269	0.112025	3.44807	0.000564617	0.342265	NA
4:95050630-95050846	234.784	0.387736	0.0913242	4.24571	2.17907e-05	0.0426757	Jun
13:92953106-92953380	55.7615	0.392352	0.11317	3.46692	0.000526453	0.342265	NA
8:70698697-70699163	476.574	0.392842	0.084306	4.65971	3.16653e-06	0.0082686	Jund
9:7783957-7784166	75.7016	0.393774	0.109478	3.59685	0.000322091	0.269241	Tmem123
13:59228480-59228650	63.7128	0.394828	0.11198	3.52588	0.000422072	0.312651	NA
8:125671352-125671703	100.177	0.396008	0.111636	3.54732	0.000389179	0.304873	NA
18:30352441-30352604	51.9899	0.400114	0.113866	3.5139	0.000441577	0.314473	NA
13:59228116-59228369	79.4386	0.409702	0.111012	3.69063	0.000223701	0.219052	NA
18:53877226-53877433	59.5807	0.425459	0.113154	3.75999	0.000169923	0.190162	Csnk1g3
3:144258144-144258457	96.5578	0.432967	0.107641	4.02231	5.76311e-05	0.0859939	NA
9:81339985-81340247	101.819	0.448258	0.109404	4.09728	4.18031e-05	0.0689421	NA
17:80563849-80563983	43.984	0.468514	0.114097	4.10629	4.02067e-05	0.0689421	Cdkl4
4:33290157-33290345	71.9099	0.5057	0.110854	4.56185	5.07058e-06	0.0107582	Pnrc1
1:99812074-99812330	47.7293	0.601539	0.114366	5.25978	1.44227e-07	0.00050215	Cntnap5b
7:47346002-47346493	156.358	0.65573	0.103979	6.3064	2.85605e-10	1.49157e-06	Mrgpra1
Pre-B cells
1:82235672-82235847	85.418	-0.698663	0.121873	-5.7327	9.88416e-09	8.6689e-05	Irs1
4:132261499-132261707	72.8956	-0.682579	0.12714	-5.36873	7.92923e-08	0.000347716	Gmeb1
1:82290096-82290314	164.143	-0.6652	0.120714	-5.51053	3.57748e-08	0.000209175	Irs1
1:82291486-82291768	167.65	-0.644483	0.106984	-6.02411	1.70039e-09	2.98265e-05	Irs1
9:65580023-65580291	124.815	-0.567009	0.127236	-4.45637	8.33598e-06	0.0243703	Plekho2
9:44881281-44881605	155.497	-0.565979	0.123205	-4.59381	4.35225e-06	0.0152685	Mll1
3:96104383-96104496	63.851	-0.562571	0.133517	-4.21349	2.5146e-05	0.0424919	Otud7b
18:34776845-34777067	145.243	-0.51425	0.122578	-4.19528	2.72541e-05	0.0424919	Kdm3b
11:97744668-97744965	129.262	-0.509311	0.123167	-4.13514	3.54739e-05	0.0444462	Pip4k2b, Cwc25
10:127380994-127381173	136.437	-0.487169	0.129559	-3.7602	0.000169779	0.0992698	R3hdm2
17:87446770-87446981	154.642	-0.483669	0.121935	-3.96662	7.28988e-05	0.0710399	Calm2
7:120102258-120102455	67.1282	-0.481943	0.124814	-3.8613	0.000112787	0.0942094	Tmem159
4:106840071-106840151	60.5799	-0.477991	0.13057	-3.66081	0.000251421	0.124314	NA
11:79962337-79962559	89.1623	-0.475832	0.125669	-3.78639	0.000152852	0.0992698	Utp6
1:158227354-158227518	64.9937	-0.455785	0.129766	-3.51236	0.000444145	0.142152	NA
5:68735917-68735992	60.8872	-0.455703	0.132063	-3.45065	0.000559245	0.146414	NA
5:68735232-68735593	285.151	-0.452892	0.129076	-3.50872	0.000450265	0.142152	NA
8:48295659-48295875	116.862	-0.445277	0.129773	-3.43119	0.00060094	0.152306	Odz3
7:19664957-19665157	111.073	-0.443365	0.124076	-3.57333	0.000352469	0.137393	Clptm1
15:68362706-68362956	124.216	-0.440306	0.133692	-3.29343	0.000989721	0.188703	Mir30d
1:63113722-63114092	139.081	-0.439394	0.129011	-3.40586	0.00065955	0.154385	Ino80d
10:117710256-117710329	55.8848	-0.439192	0.131802	-3.33221	0.000861589	0.175734	Mdm2
13:29984322-29984412	82.4544	-0.433685	0.132887	-3.26357	0.00110018	0.192983	E2f3
15:82899699-82899990	124.831	-0.432201	0.126631	-3.41306	0.000642374	0.154355	Tcf20
10:62486690-62487001	196.595	-0.431043	0.129328	-3.33294	0.00085934	0.175734	Vps26a
19:40894583-40894776	79.5989	-0.429441	0.128754	-3.33535	0.000851925	0.175734	Zfp518a
3:90052438-90052878	176.196	-0.428862	0.119277	-3.59551	0.000323761	0.132593	Ubap2l
6:72345135-72345250	60.6606	-0.422254	0.127013	-3.32449	0.000885803	0.177324	Usp39
5:68747103-68747274	68.4651	-0.422196	0.132512	-3.18611	0.001442	0.219949	NA
8:22859195-22859617	228.727	-0.421968	0.12445	-3.39067	0.000697214	0.158829	Myst3
2:103797009-103797309	172.819	-0.421441	0.108901	-3.86993	0.000108866	0.0942094	Caprin1
2:49451360-49451584	176.054	-0.421097	0.13154	-3.20129	0.00136813	0.216202	Epc2
9:46012633-46012838	81.4619	-0.420725	0.130448	-3.22523	0.00125871	0.211464	Sik3
5:33274749-33274794	72.2928	-0.420605	0.135088	-3.11357	0.00184841	0.239502	Ctbp1
6:115601757-115602035	108.729	-0.417848	0.117641	-3.55189	0.000382472	0.142152	Mkrn2
19:57610593-57611120	225.933	-0.414849	0.0996658	-4.1624	3.14917e-05	0.0424919	Atrnl1
2:26237314-26237448	67.5402	-0.41482	0.131156	-3.1628	0.00156259	0.229108	Qsox2
7:25281924-25282230	265.261	-0.412945	0.1113	-3.71018	0.000207109	0.10685	Cic
4:59805692-59805911	133.086	-0.410673	0.117113	-3.50664	0.000453795	0.142152	Snx30
11:98741742-98741830	55.3593	-0.410024	0.134631	-3.04553	0.0023227	0.251	Thra
7:144582013-144582173	148.76	-0.409053	0.112133	-3.64792	0.000264369	0.125332	Fadd
16:14159303-14159660	257.467	-0.407844	0.115346	-3.53584	0.000406477	0.142152	NA
2:78869049-78869265	134.962	-0.405487	0.117416	-3.45344	0.000553495	0.146414	Ube2e3
2:179976628-179977071	256.567	-0.405286	0.115502	-3.50891	0.000449949	0.142152	Taf4a
16:96082480-96082574	80.3517	-0.405232	0.128898	-3.14383	0.00166753	0.231703	Brwd1
1:66816878-66816965	123.995	-0.405231	0.12881	-3.14596	0.00165545	0.231703	Kansl1l
1:172027323-172027460	74.4314	-0.404973	0.126951	-3.18998	0.00142283	0.219949	Vangl2
13:59557275-59557377	75.4649	-0.403743	0.122835	-3.28687	0.00101308	0.189936	Agtpbp1
5:147430395-147430488	74.7652	-0.403221	0.12953	-3.11295	0.00185229	0.239502	Pan3
9:100644130-100644257	88.5161	-0.403173	0.127897	-3.15233	0.00161975	0.231703	Stag1
2:154790735-154791147	310.358	-0.403114	0.112382	-3.58698	0.000334526	0.133362	Raly, a
7:67372745-67372968	150.208	-0.403046	0.111495	-3.61492	0.000300437	0.128536	Mef2a
17:4994569-4994680	102.102	-0.400581	0.134022	-2.98892	0.00279967	0.263302	Arid1b
17:10319305-10319410	65.7904	-0.398701	0.132866	-3.00078	0.00269291	0.263302	Qk
4:41135294-41135619	125.812	-0.398334	0.133162	-2.99135	0.00277744	0.263302	Ube2r2
14:20546458-20546583	78.7247	-0.398136	0.134696	-2.95581	0.00311848	0.2726	Ppp3cb
13:58128507-58128722	240.877	-0.39732	0.113156	-3.51125	0.000446011	0.142152	Hnrnpa0
7:126502490-126502591	59.314	-0.395896	0.130203	-3.0406	0.00236104	0.251	Atxn2l
19:46962274-46962443	97.4688	-0.395631	0.131703	-3.00396	0.00266494	0.263302	Nt5c2
6:86526162-86526232	63.4024	-0.394681	0.131146	-3.00949	0.00261688	0.262301	Pcbp1
8:110846973-110847092	69.682	-0.390911	0.124503	-3.13977	0.00169078	0.231703	Sf3b3, Cog4
6:100833843-100834108	98.8074	-0.389693	0.133364	-2.92202	0.0034777	0.27855	Ppp4r2
5:25498808-25499231	234.738	-0.387654	0.127123	-3.04944	0.00229271	0.251	Mll3
18:53176116-53176423	182.3	-0.386396	0.1196	-3.23075	0.00123467	0.210265	Snx2
5:107597565-107597780	115.97	-0.38617	0.113391	-3.40564	0.000660101	0.154385	Glmn, Rpap2
2:104027654-104027890	145.4	-0.381663	0.126808	-3.00976	0.00261456	0.262301	Fbxo3
11:120348556-120348693	132.648	-0.381624	0.122753	-3.10888	0.00187801	0.239502	Actg1
9:83548206-83548348	58.9763	-0.378381	0.12703	-2.97869	0.00289484	0.265915	Sh3bgrl2
11:107132084-107132358	149.496	-0.376968	0.11438	-3.29574	0.000981626	0.188703	Bptf
15:84680955-84681014	56.2574	-0.376101	0.128787	-2.92033	0.00349662	0.278792	Prr5
17:31855863-31856061	136.289	-0.375263	0.122753	-3.05705	0.00223525	0.251	Sik1
19:5424828-5425117	126.541	-0.375066	0.133056	-2.81886	0.00481945	0.316568	Drap1
7:27166379-27166498	101.957	-0.374628	0.12105	-3.09483	0.00196928	0.241648	Egln2
5:100500616-100500846	98.7607	-0.37418	0.127383	-2.93744	0.00330936	0.276806	Lin54
7:5015334-5015591	204.183	-0.373733	0.127505	-2.93114	0.00337726	0.27855	Fiz1, Zfp524
11:107131564-107131771	91.7955	-0.372682	0.132756	-2.80727	0.00499636	0.316655	Bptf
17:32389356-32389597	94.3656	-0.371996	0.131156	-2.83628	0.00456427	0.31092	Wiz
11:5444787-5445190	207.007	-0.370978	0.120127	-3.08823	0.00201352	0.243482	Znrf3
18:13972660-13972809	75.1675	-0.369894	0.126987	-2.91284	0.00358158	0.283667	Zfp521
3:34019852-34020165	125.545	-0.369594	0.123302	-2.99747	0.00272234	0.263302	Fxr1
2:32150908-32151148	76.1912	-0.369147	0.129506	-2.85043	0.00436606	0.30512	Prrc2b
18:34859996-34860054	67.7677	-0.368167	0.123778	-2.97441	0.00293548	0.268183	Egr1
13:54412453-54412582	78.7404	-0.367605	0.124033	-2.96377	0.00303897	0.2726	NA
2:146221761-146221864	121.521	-0.367212	0.123563	-2.97187	0.00295989	0.269013	Insm1
11:108920244-108920424	96.6076	-0.367053	0.117662	-3.11955	0.00181128	0.239502	Axin2
8:94355795-94355960	109.978	-0.36693	0.111727	-3.28416	0.00102287	0.189936	Slc12a3
5:137786657-137786990	216.554	-0.366521	0.125288	-2.92543	0.00343975	0.27855	Mepce, Zcwpw1
9:66593073-66593259	166.779	-0.366285	0.116934	-3.1324	0.00173383	0.235761	Usp3
17:29490461-29490811	260.294	-0.365873	0.113624	-3.22005	0.00128169	0.212095	Pim1
9:75441373-75441599	114.166	-0.365208	0.127487	-2.86467	0.0041745	0.301996	Leo1
11:102230081-102230341	119.995	-0.365079	0.120235	-3.03638	0.00239441	0.253014	Hdac5
9:25252071-25252197	101	-0.362877	0.113817	-3.18825	0.00143136	0.219949	Sept7
9:96478548-96478808	153.145	-0.362734	0.105084	-3.45184	0.000556775	0.146414	Rnf7
1:80340639-80341163	402.755	-0.362184	0.0961503	-3.76685	0.00016532	0.0992698	Cul3
7:47008183-47008625	245.917	-0.360576	0.0954978	-3.77575	0.000159524	0.0992698	Spty2d1
15:101173758-101174173	207.795	-0.360213	0.119123	-3.02387	0.0024956	0.257502	Acvr1b
1:153332890-153333252	139.797	-0.358784	0.116861	-3.07017	0.00213937	0.250177	Lamc1
2:119674875-119675123	113.229	-0.35869	0.125335	-2.86184	0.00421191	0.301996	Rtf1
18:82692458-82692737	144.391	-0.358529	0.111701	-3.20971	0.00132871	0.214424	Zfp236
2:170130943-170131567	337.027	-0.358457	0.113244	-3.16535	0.00154896	0.229108	Zfp217
15:100615064-100615706	480.104	-0.35802	0.102894	-3.47949	0.000502365	0.146414	Dazap2
6:125009192-125009706	196.271	-0.357233	0.105293	-3.39275	0.000691936	0.158829	Zfp384
16:4214013-4214229	141.45	-0.35677	0.124761	-2.85963	0.0042413	0.302426	Crebbp
1:82283202-82283523	258.879	-0.35323	0.118589	-2.97862	0.00289549	0.265915	Irs1
2:121866780-121867244	265.351	-0.352814	0.109446	-3.22362	0.00126582	0.211464	Casc4
11:87755489-87755584	147.152	-0.352322	0.119578	-2.94637	0.00321523	0.276806	NA
18:82692882-82693033	103.155	-0.352121	0.121218	-2.90486	0.00367419	0.283916	Zfp236
5:41708062-41708279	208.4	-0.350818	0.10227	-3.43029	0.000602928	0.152306	Rab28
11:86358274-86358512	113.545	-0.350375	0.118462	-2.9577	0.0030994	0.2726	Med13
11:80383138-80383341	111.59	-0.350055	0.114583	-3.05503	0.00225038	0.251	Zfp207
2:49451949-49452261	268.333	-0.35005	0.122083	-2.86731	0.00413978	0.301996	Epc2
12:103532055-103532530	213.151	-0.34982	0.10062	-3.47664	0.000507746	0.146414	Ppp4r4
2:132029687-132030095	265.692	-0.349688	0.119324	-2.93058	0.00338332	0.27855	Rassf2
6:134792568-134792893	179.749	-0.348472	0.113658	-3.06596	0.00216971	0.250387	Dusp16
11:94210966-94211537	481.494	-0.34756	0.111679	-3.11212	0.00185746	0.239502	Tob1
11:61930023-61930418	195.492	-0.347435	0.112383	-3.09153	0.00199129	0.242565	Akap10
11:117114931-117115275	167.254	-0.346965	0.121473	-2.85631	0.00428591	0.304369	Sec14l1
15:96460736-96461454	460.575	-0.346251	0.116151	-2.98104	0.00287275	0.265915	Scaf11
1:128614943-128615137	121.669	-0.346178	0.109363	-3.16539	0.00154874	0.229108	NA
12:91589850-91590503	467.638	-0.345038	0.109737	-3.14423	0.00166522	0.231703	Gtf2a1
8:13159146-13159332	103.911	-0.344857	0.116514	-2.95978	0.00307855	0.2726	Lamp1
7:127027129-127027511	295.024	-0.344429	0.117272	-2.93701	0.0033139	0.276806	Maz, Kif22
13:46727918-46728199	155.388	-0.340948	0.113786	-2.99639	0.00273201	0.263302	Nup153
2:167349168-167349620	297.106	-0.339258	0.118488	-2.86322	0.0041936	0.301996	B4galt5
12:81594949-81595280	114.124	-0.337824	0.114297	-2.95566	0.00311997	0.2726	Med6
2:18056463-18057150	320.932	-0.335802	0.114822	-2.92454	0.00344961	0.27855	Mllt10
2:52424755-52425047	174.998	-0.334591	0.110603	-3.02516	0.00248499	0.257502	Arl5a
12:112829091-112829751	315.221	-0.333983	0.0949815	-3.5163	0.000437611	0.142152	Cdca4
8:88361959-88362337	137.921	-0.333615	0.113501	-2.9393	0.00328955	0.276806	Brd7
4:59549123-59549599	216.386	-0.333151	0.109446	-3.04397	0.0023348	0.251	Rod1
9:78481568-78481928	260.825	-0.333002	0.0949634	-3.50663	0.000453822	0.142152	Eef1a1
3:97227298-97227852	296.769	-0.332125	0.115735	-2.8697	0.00410867	0.301996	Bcl9
5:129724914-129725321	205.062	-0.331821	0.106425	-3.1179	0.00182147	0.239502	Gbas
4:155601257-155601442	179.991	-0.331553	0.107528	-3.08343	0.00204632	0.243482	Slc35e2
10:121476102-121476611	392.835	-0.330775	0.109033	-3.03372	0.0024156	0.253725	Rassf3
11:106193444-106193851	246.493	-0.329687	0.10915	-3.02051	0.00252351	0.258859	Strada
2:125782559-125782919	140.066	-0.329606	0.114106	-2.88859	0.00386968	0.291108	Secisbp2l
19:53944429-53944907	383.624	-0.329591	0.0995285	-3.31153	0.000927875	0.182329	Bbip1, Shoc2
17:87447151-87447392	171.654	-0.327346	0.109419	-2.99168	0.00277443	0.263302	Calm2
11:119942769-119943120	249.352	-0.32557	0.115885	-2.80942	0.00496307	0.316655	Baiap2
9:25252331-25252854	333.723	-0.324515	0.0902815	-3.59448	0.000325038	0.132593	Sept7
18:67288942-67289288	217.67	-0.321267	0.0979548	-3.27974	0.00103902	0.189936	Impa2
8:85555066-85555540	225.307	-0.318122	0.0972575	-3.27092	0.00107198	0.189936	Dnaja2
5:33274921-33275364	212.865	-0.317717	0.108579	-2.92612	0.00343215	0.27855	Ctbp1
12:110446896-110447214	275.525	-0.310773	0.109135	-2.84761	0.00440494	0.306615	NA
17:87107114-87107810	400.957	-0.310189	0.0972701	-3.18894	0.00142794	0.219949	Socs5
8:94917482-94917695	135.739	-0.309602	0.108788	-2.84593	0.00442825	0.307019	Ccdc102a
11:105181140-105181623	212.493	-0.308907	0.109571	-2.81923	0.00481387	0.316568	Tlk2
8:33599443-33599856	141.799	-0.308068	0.104748	-2.94103	0.00327124	0.276806	Ppp2cb
13:80883238-80883448	191.729	-0.305278	0.10446	-2.92243	0.00347313	0.27855	Arrdc3
2:70825369-70826032	263.874	-0.304939	0.108104	-2.82078	0.00479067	0.316568	Tlk1
2:158624739-158624961	157.823	-0.304211	0.106561	-2.85482	0.0043061	0.30457	Actr5
13:52583262-52583457	137.746	-0.303096	0.107651	-2.81553	0.00486965	0.316568	Syk
1:177441555-177442412	917.02	-0.30224	0.0980438	-3.0827	0.00205131	0.243482	NA
14:40966777-40967329	615.898	-0.301683	0.105422	-2.86166	0.00421427	0.301996	Tspan14
1:180813505-180814136	410.826	-0.300327	0.105858	-2.83707	0.00455302	0.31092	H3f3a
13:90922758-90923236	283.206	-0.296293	0.101946	-2.90637	0.00365654	0.283916	NA
11:20741286-20741883	340.116	-0.294825	0.0952672	-3.09472	0.00196999	0.241648	Aftph
18:65800350-65800661	370.586	-0.294169	0.0999571	-2.94296	0.00325093	0.276806	Sec11c
16:56717174-56717749	369.723	-0.291998	0.0871383	-3.35097	0.000805276	0.174387	Tfg
8:125569756-125570129	285.752	-0.29014	0.0957	-3.03177	0.00243128	0.253852	NA
1:155417152-155417612	227.399	-0.289487	0.100257	-2.88745	0.0038838	0.291108	Xpr1
5:140648940-140649308	282.881	-0.288215	0.10211	-2.82258	0.00476385	0.316568	Ttyh3
2:173659464-173659922	467.914	-0.287183	0.0953942	-3.01048	0.00260831	0.262301	Rab22a
11:104550205-104550795	250.543	-0.28618	0.0983216	-2.91065	0.00360673	0.283702	Cdc27, Myl4
1:21079174-21079549	292.907	-0.282703	0.0975101	-2.89922	0.00374092	0.287804	Tram2
1:127773829-127774274	347.466	-0.281954	0.0980638	-2.87521	0.00403755	0.29883	Ccnt2
2:73892528-73893047	354.081	-0.275538	0.0946186	-2.9121	0.0035901	0.283667	Atf2
4:8647104-8647691	352.068	-0.269775	0.0912853	-2.9553	0.00312369	0.2726	NA
13:111489829-111490708	669.494	-0.266908	0.0884507	-3.01759	0.00254795	0.259846	Gpbp1
3:138489134-138489808	521.538	-0.266679	0.0876012	-3.04423	0.00233274	0.251	Metap1
3:135437996-135439384	958.609	-0.25819	0.0877767	-2.94144	0.00326688	0.276806	Ube2d3
12:71015572-71016133	464.226	-0.255463	0.0879263	-2.90543	0.00366752	0.283916	Arid4a
5:129941432-129942100	509.357	-0.253619	0.0822836	-3.08226	0.00205435	0.243482	Vkorc1l1
7:25707561-25707794	180.973	0.297013	0.104742	2.83566	0.00457313	0.31092	NA
9:62531799-62532179	137.005	0.297362	0.105805	2.81048	0.00494669	0.316655	Coro2b
12:31973516-31973789	212.419	0.297788	0.104433	2.85147	0.00435177	0.30512	Prkar2b
15:86173687-86173927	192.443	0.304812	0.106526	2.86138	0.00421806	0.301996	Cerk
11:43653178-43653492	163.853	0.305857	0.105233	2.90648	0.00365516	0.283916	NA
1:182517476-182517690	145.181	0.30961	0.108519	2.85306	0.00433011	0.305038	Capn2
3:137623494-137623814	133.461	0.31181	0.110554	2.82044	0.00479576	0.316568	Ddit4l
12:16997101-16997407	208.45	0.312191	0.0998799	3.12567	0.00177401	0.239369	Pqlc3
15:59811633-59811965	246.184	0.31305	0.108497	2.88534	0.00390989	0.291108	NA
5:8056466-8056686	211.374	0.313439	0.102783	3.04953	0.00229201	0.251	Sri
15:39943718-39944109	171.643	0.314034	0.107302	2.92663	0.00342661	0.27855	Lrp12
4:109476428-109476798	211.904	0.315831	0.09968	3.16845	0.00153252	0.229108	Rnf11
13:106639057-106639274	113.774	0.322969	0.111955	2.8848	0.00391662	0.291108	NA
10:41553018-41553233	118.092	0.323936	0.111929	2.89412	0.00380226	0.289054	Ccdc162
17:21650336-21650701	370.849	0.324764	0.108383	2.99644	0.00273155	0.263302	NA
2:14944072-14944337	143.685	0.327925	0.116	2.82695	0.00469935	0.316568	Cacnb2
17:51876077-51876263	113.342	0.33045	0.111688	2.95869	0.00308954	0.2726	NA
13:44541409-44541643	104.302	0.330952	0.11788	2.80754	0.00499212	0.316655	NA
7:89842064-89842178	86.4998	0.334339	0.117691	2.84081	0.0044999	0.30954	Me3
13:24281172-24281423	96.1308	0.335955	0.118111	2.8444	0.00444954	0.307281	Lrrc16a
6:95573502-95573785	264.697	0.336616	0.112652	2.98812	0.00280699	0.263302	Suclg2
4:148071609-148071841	124.056	0.340603	0.120791	2.81977	0.00480584	0.316568	NA
7:107746141-107746332	74.3223	0.340996	0.121112	2.81554	0.00486951	0.316568	Ppfibp2
19:56530582-56530905	130.947	0.342323	0.115449	2.96515	0.00302538	0.2726	Dclre1a
15:72864841-72865017	162.757	0.34598	0.107992	3.20375	0.00135649	0.216202	Trappc9
17:21532161-21532248	74.6776	0.347351	0.123379	2.81533	0.00487278	0.316568	NA
6:30227070-30227255	63.9672	0.349727	0.124135	2.81731	0.00484277	0.316568	Ube2h
6:135324830-135325100	93.3797	0.350041	0.122266	2.86295	0.00419722	0.301996	NA
16:8674261-8674363	99.8361	0.350646	0.11436	3.06615	0.00216837	0.250387	NA
10:108155789-108155991	113.12	0.352778	0.117819	2.99423	0.00275134	0.263302	NA
6:114921763-114921905	89.7287	0.354609	0.118554	2.99112	0.00277954	0.263302	Vgll4
5:105409230-105409381	56.5458	0.356468	0.126792	2.81144	0.00493204	0.316655	NA
15:81802449-81802743	136.523	0.357252	0.109884	3.25117	0.00114931	0.199605	Tef
14:21751402-21751502	56.526	0.357757	0.12676	2.82231	0.0047679	0.316568	Dusp13, Samd8
1:134679485-134679777	143.109	0.358326	0.113818	3.14824	0.00164255	0.231703	NA
6:146675193-146675446	127.027	0.359898	0.12076	2.98027	0.00287991	0.265915	NA
19:47888164-47888263	67.4101	0.359924	0.124279	2.8961	0.00377827	0.289054	Wdr96
17:48107450-48107614	136.112	0.361225	0.108695	3.3233	0.0008896	0.177324	NA
19:47887610-47887729	96.7386	0.361587	0.114444	3.1595	0.00158041	0.229108	Wdr96
5:118576028-118576278	99.9797	0.363126	0.122946	2.95353	0.00314165	0.272811	Med13l
16:94007437-94007604	70.6269	0.364267	0.12588	2.89376	0.0038066	0.289054	Cldn14
5:111178624-111178812	87.5034	0.364428	0.11955	3.04833	0.00230119	0.251	Ttc28
12:36157883-36157968	61.0935	0.364686	0.124376	2.93212	0.00336656	0.27855	Ankmy2
1:80402033-80402244	109.178	0.36502	0.119947	3.04317	0.00234099	0.251	NA
12:95738887-95739028	72.2224	0.365441	0.126471	2.88953	0.00385819	0.291108	Flrt2
18:66083401-66083568	148.448	0.365905	0.10706	3.41775	0.000631418	0.154355	Ccbe1
8:125745048-125745274	113.015	0.369758	0.113003	3.27211	0.0010675	0.189936	Ntpcr
6:129049146-129049427	144.996	0.371077	0.113293	3.27538	0.0010552	0.189936	Klrb1f
6:50455856-50456011	63.2677	0.371727	0.126335	2.9424	0.00325679	0.276806	Osbpl3
6:56901843-56902042	118.582	0.374048	0.120853	3.09506	0.00196773	0.241648	Nt5c3
15:62106616-62106854	95.1648	0.376843	0.121253	3.1079	0.00188423	0.239502	NA
3:133339464-133339668	79.9202	0.381154	0.12515	3.04556	0.00232244	0.251	Ppa2
13:28416260-28416448	105.417	0.381485	0.121465	3.1407	0.00168543	0.231703	NA
6:99226499-99226676	129.848	0.38191	0.108421	3.52248	0.000427536	0.142152	Foxp1
8:124921516-124921614	57.1034	0.382769	0.127591	2.99998	0.00270001	0.263302	Egln1
7:105650846-105651014	81.7752	0.384081	0.124088	3.09522	0.00196666	0.241648	Fxc1, Dnhd1
3:28805697-28805792	79.6097	0.384942	0.118906	3.23736	0.00120641	0.207467	Rpl22l1
6:66471882-66472107	66.9922	0.385123	0.125098	3.07857	0.00207997	0.244864	NA
13:73742976-73743147	69.3511	0.385495	0.124205	3.10369	0.00191122	0.241186	NA
10:76513262-76513467	71.9907	0.3887	0.127605	3.04611	0.00231819	0.251	Mcm3ap
11:113062908-113063143	118.32	0.38906	0.111591	3.48649	0.000489404	0.146414	NA
11:32119255-32119631	288.959	0.390116	0.0933787	4.17779	2.94361e-05	0.0424919	NA
5:124943758-124943957	59.2837	0.392254	0.126035	3.11227	0.00185652	0.239502	NA
6:54117330-54117598	114.108	0.39317	0.117495	3.34627	0.000819063	0.175209	Chn2
2:146117244-146117460	94.2721	0.394361	0.129673	3.04119	0.00235641	0.251	NA
2:10142821-10143026	94.1387	0.395018	0.123101	3.2089	0.00133243	0.214424	NA
2:75689491-75689665	113.705	0.399087	0.115288	3.46165	0.000536881	0.146414	Nfe2l2
8:127441165-127441481	152.553	0.400258	0.118566	3.37582	0.000735967	0.165508	Pard3
8:121462184-121462316	109.168	0.402999	0.116367	3.46317	0.000533845	0.146414	NA
6:122952495-122952744	72.7768	0.405052	0.128104	3.16191	0.00156737	0.229108	Clec4a3
6:37463954-37464319	161.582	0.40536	0.112119	3.61545	0.000299831	0.128536	NA
5:136442237-136442435	83.0818	0.407853	0.126901	3.21395	0.00130924	0.214424	Cux1
3:130682721-130682928	96.1448	0.409422	0.118586	3.45253	0.000555349	0.146414	NA
13:29486833-29487023	81.0016	0.409546	0.123758	3.30924	0.000935502	0.182329	Cdkal1
4:95050091-95050143	110.901	0.409729	0.122069	3.35653	0.000789271	0.174387	Jun
7:90302297-90302517	137.786	0.41016	0.112156	3.65705	0.000255133	0.124314	NA
8:69121385-69121548	79.0798	0.411801	0.125631	3.27786	0.00104598	0.189936	NA
3:87512611-87512780	74.1673	0.419482	0.125611	3.33953	0.000839211	0.175734	NA
5:120139245-120139596	179.64	0.420087	0.104599	4.01616	5.91552e-05	0.0610377	Rbm19
13:64187085-64187278	98.0965	0.421393	0.123416	3.41442	0.000639186	0.154355	Habp4
1:191250140-191250319	68.8975	0.425026	0.123983	3.42811	0.000607801	0.152306	NA
6:91706196-91706435	66.8524	0.429281	0.128031	3.35295	0.000799541	0.174387	Slc6a6
6:55294824-55295069	124.529	0.430445	0.115297	3.73336	0.000188946	0.105156	Fam188b
1:120099519-120099840	123.24	0.435191	0.113081	3.8485	0.000118845	0.0947571	NA
17:45632037-45632242	88.2957	0.438931	0.120841	3.6323	0.00028091	0.126345	Capn11
16:44199217-44199369	62.9263	0.440321	0.127383	3.45669	0.000546863	0.146414	NA
11:6497748-6497957	65.6524	0.443045	0.126053	3.51475	0.000440169	0.142152	NA
6:116671106-116671219	91.567	0.447218	0.11868	3.76828	0.000164375	0.0992698	Rassf4
10:95151163-95151361	129.832	0.447646	0.111357	4.0199	5.82221e-05	0.0610377	NA
19:55651083-55651254	87.2562	0.449035	0.120485	3.7269	0.000193847	0.105156	NA
8:105165307-105165472	80.813	0.44929	0.120719	3.72177	0.00019783	0.105156	NA
5:38211741-38212031	140.17	0.453705	0.112409	4.03619	5.43254e-05	0.0610377	Zbtb49
4:127481218-127481402	65.11	0.456691	0.12568	3.63376	0.000279317	0.126345	NA
8:108631192-108631375	64.8993	0.462428	0.133047	3.47568	0.00050956	0.146414	NA
17:15715346-15715535	87.4937	0.464319	0.12261	3.78696	0.0001525	0.0992698	Chd1
9:119483560-119483774	71.2604	0.470235	0.123499	3.80761	0.000140315	0.0992698	Scn5a
13:93920459-93920742	189.468	0.478327	0.111376	4.2947	1.74929e-05	0.0424919	Arsb
7:112316306-112316591	98.2958	0.479319	0.113816	4.21135	2.53854e-05	0.0424919	Mical2
18:4970979-4971234	74.3919	0.481185	0.123612	3.8927	9.91345e-05	0.091522	Svil
X:19284321-19284551	68.0983	0.486381	0.128373	3.78881	0.00015137	0.0992698	NA
1:37407279-37407499	65.7872	0.526733	0.123902	4.25122	2.12609e-05	0.0424919	Inpp4a

## Sheet: Table S7
Table S7. Peaks passing low stringency threshold (raw p-value < 0.005) for differential enrichment of H3K4me3, in pro-B and pre-B cells.Genes located within 1 kb of each peak are indicated.
Peaks passing the high stringency threshold (adjusted p-value < 0.05) are italicised.
Peaks that are within 1 kb of differentially expressed genes or precursors to differentially expressed miRNAs in the corresponding cell type are shown in red (aged-up) and blue (aged-down); DE genes/miRNAs indicated in bold.
Genomic location	Base mean	Log2 fold change (Aged/Young)	Standard error (L2FC)	Wald statistic	P-value	FDR adjusted p-value	Genes within 1 kb
Pro-B cells
1:194619301-194621100	230.812	-0.577907	0.0752633	-7.67847	1.60998e-14	1.39851e-10	Plxna2
8:125669251-125670750	308.986	-0.475873	0.0758025	-6.27779	3.43411e-10	8.52298e-07	NA
2:16355401-16357650	552.418	-0.455853	0.0743135	-6.13419	8.55941e-10	1.23919e-06	Plxdc2
1:82289701-82292250	590.124	-0.448397	0.0729379	-6.14765	7.8638e-10	1.23919e-06	Irs1
12:24251701-24252750	101.06	-0.381937	0.0651847	-5.8593	4.64813e-09	5.768e-06	NA
1:55224451-55227600	291.804	-0.374026	0.0757707	-4.93629	7.96226e-07	0.000532032	Rftn2
19:36924901-36927750	1962.69	-0.370623	0.0616794	-6.00886	1.86827e-09	2.49673e-06	Btaf1
7:65155351-65157000	119.84	-0.36981	0.0686498	-5.3869	7.16829e-08	7.32557e-05	Fam189a1
15:9484351-9489000	624.03	-0.362158	0.0713031	-5.07913	3.79164e-07	0.000274467	NA
19:36917701-36920250	884.683	-0.351941	0.0669344	-5.25799	1.45635e-07	0.000140562	Fgfbp3
1:192853801-192856650	704.018	-0.347812	0.0714881	-4.86532	1.14272e-06	0.000709017	Sertad4
7:120102001-120103500	208.142	-0.312993	0.0748436	-4.18197	2.89e-05	0.0100593	Tmem159
11:108919801-108922950	1149.31	-0.296883	0.0630439	-4.70914	2.48763e-06	0.00135055	Axin2
2:106692901-106695000	267.426	-0.295332	0.075708	-3.90093	9.58226e-05	0.0248467	Mpped2
12:18609451-18611550	715.779	-0.283798	0.0693934	-4.08969	4.31941e-05	0.0134002	NA
5:131536801-131539200	315.262	-0.266552	0.0758005	-3.51649	0.000437287	0.0730479	Auts2
6:29734951-29736900	325.127	-0.262295	0.0758025	-3.46023	0.000539706	0.0794602	Smo
9:103760101-103762650	771.844	-0.25886	0.0715651	-3.61713	0.000297885	0.0575016	Tmem108
7:74012551-74014500	209.499	-0.258496	0.0745576	-3.46706	0.000526186	0.0791815	St8sia2
18:20745301-20746800	163.166	-0.250039	0.0718137	-3.48178	0.000498098	0.0779591	B4galt6
19:7416301-7419000	1612.72	-0.246622	0.0578223	-4.26516	1.99759e-05	0.00754436	NA
7:118490851-118492650	393.047	-0.244353	0.0757755	-3.2247	0.00126105	0.155378	Itpripl2
9:108108901-108111900	370.867	-0.243809	0.0755797	-3.22586	0.00125595	0.155378	Bsn
11:98446351-98449500	308.595	-0.243177	0.0757812	-3.20893	0.00133228	0.160526	Grb7
11:116606551-116611950	681.006	-0.235436	0.0729252	-3.22846	0.00124457	0.155378	Rhbdf2
14:93889501-93891900	193.022	-0.23519	0.0732819	-3.20939	0.00133018	0.160526	Pcdh9
5:35312851-35317500	557.304	-0.228163	0.0729137	-3.12922	0.00175272	0.191509	NA
19:40872901-40874100	138.531	-0.224962	0.0701038	-3.20899	0.00133204	0.160526	NA
4:145463551-145464600	68.6382	-0.222902	0.0602879	-3.6973	0.000217907	0.0451439	NA
11:5148601-5152800	663.455	-0.221663	0.0708135	-3.13024	0.00174666	0.191509	Emid1
12:19387651-19388550	71.5831	-0.220438	0.0605468	-3.64078	0.000271811	0.053661	NA
8:27106501-27107850	85.7143	-0.216543	0.062522	-3.46347	0.000533255	0.0791815	Gpr124
1:42952351-42954150	414.384	-0.216204	0.0749009	-2.88653	0.00389511	0.333349	Gpr45
6:47942251-47944050	322.852	-0.213608	0.0757258	-2.82081	0.00479019	0.374783	NA
7:67950151-67954500	1960.95	-0.213153	0.0605963	-3.51759	0.000435487	0.0730479	Igf1r
12:19288351-19289550	83.7045	-0.209758	0.0628941	-3.3351	0.000852688	0.113082	NA
4:117288151-117290400	1270.08	-0.208808	0.062059	-3.36467	0.000766357	0.104015	Rnf220
7:6343351-6344400	147.169	-0.208764	0.071799	-2.90762	0.00364188	0.321005	NA
1:183295501-183299850	2736.27	-0.208609	0.0511269	-4.08021	4.49947e-05	0.0137139	Brox, Aida
6:124916551-124918650	695.517	-0.207044	0.0702738	-2.94625	0.0032165	0.298825	Ptms
12:113312701-113314950	170.41	-0.206334	0.0732096	-2.81839	0.00482645	0.374783	NA
11:120187651-120190800	883.276	-0.205077	0.0666888	-3.07513	0.00210408	0.214576	NA
1:189727501-189728850	102.463	-0.203478	0.0671139	-3.03184	0.0024307	0.241306	Ptpn14
10:82083001-82084200	143.494	-0.203079	0.0717375	-2.83086	0.00464232	0.370103	NA
8:70697701-70701600	2458.45	-0.20043	0.0520236	-3.85267	0.000116837	0.0283883	Jund
11:120989251-120992100	2072.65	-0.196633	0.0547917	-3.58873	0.000332296	0.0617027	Csnk1d
3:146403751-146406000	883.433	-0.193665	0.0666416	-2.90607	0.00365997	0.321005	Ssx2ip
19:57609451-57612300	1543.06	-0.190398	0.0619382	-3.07401	0.00211204	0.214576	Atrnl1
17:72835501-72838800	2281.05	-0.168976	0.0526845	-3.20732	0.00133979	0.160526	Ypel5
8:83996101-83999550	1848.22	-0.166523	0.0561095	-2.96782	0.00299924	0.288846	Prkaca, Samd1
12:31948351-31951500	2105.68	-0.164428	0.0546923	-3.00642	0.00264344	0.256561	Hbp1
13:91459501-91463100	2219.17	-0.157278	0.0537656	-2.92525	0.00344178	0.311427	Ssbp2
17:26714701-26717550	2117.28	-0.157065	0.0538782	-2.91518	0.00355482	0.31834	NA
1:106170751-106174800	2042.91	-0.156007	0.0547006	-2.85202	0.00434424	0.352675	Phlpp1
17:65781751-65785050	2295.69	-0.154942	0.0532269	-2.91097	0.00360314	0.319633	Ppp4r1
1:156937651-156940800	2176.08	-0.151303	0.0537715	-2.81381	0.00489578	0.37802	Ralgps2
14:115039801-115043550	2768.75	-0.144494	0.0502105	-2.87776	0.00400514	0.336156	Mir17hg
5:25496851-25500900	3345.51	-0.13778	0.0479033	-2.87622	0.00402467	0.336156	Mll3
4:44699401-44714850	6378.83	0.12329	0.0437153	2.82029	0.00479797	0.374783	Pax5
19:5796901-5805150	3950.4	0.142612	0.0480697	2.96678	0.00300933	0.288846	Malat1
2:122145301-122151600	2591.8	0.15105	0.0511619	2.9524	0.00315313	0.296105	Patl2, B2m
7:83648401-83656650	2924.77	0.153755	0.053859	2.85477	0.00430678	0.351276	Stard5, Il16
2:148437901-148444650	2999.75	0.156344	0.0511236	3.05816	0.002227	0.22494	Cd93
6:7843651-7850100	2627.54	0.161016	0.0554343	2.90462	0.00367697	0.321005	C1galt1
19:34191451-34196850	1971.05	0.162744	0.0551751	2.94959	0.00318196	0.297206	Stambpl1
17:35915101-35920650	3008.98	0.168992	0.0507408	3.33049	0.000866937	0.114101	Mrps18b, Ppp1r10
13:23569651-23577750	1701.1	0.169398	0.059822	2.83171	0.00463003	0.370103	Hist1h2ae, Hist1h2bg, Hist1h2bf, Hist1h2ad, Hist1h3d
11:11684401-11697000	4621.59	0.171822	0.0464777	3.69687	0.000218275	0.0451439	Ikzf1
18:45558151-45560100	75.8453	0.172579	0.0610611	2.82633	0.0047085	0.373253	Kcnn2
7:140987101-140988300	79.8708	0.178384	0.0630167	2.83073	0.00464413	0.370103	NA
5:51551401-51554400	1145.21	0.183863	0.0634614	2.89724	0.00376466	0.327017	Ppargc1a
4:102567751-102576150	3316.88	0.184423	0.0517947	3.56065	0.000369933	0.0655801	Pde4b
19:34607101-34608300	89.4191	0.184811	0.06429	2.87464	0.00404484	0.336225	NA
2:58153351-58161600	2490.27	0.186584	0.0543978	3.43	0.00060359	0.0873847	Cytip
10:118713601-118715250	103.477	0.188942	0.067048	2.81801	0.0048323	0.374783	NA
9:56258101-56259300	77.2722	0.188974	0.0614369	3.0759	0.00209866	0.214576	NA
13:28879801-28887600	2209.49	0.19006	0.0545028	3.48716	0.000488181	0.0779591	NA
1:171644851-171650250	1420.18	0.191563	0.0603291	3.1753	0.00149683	0.174526	Slamf7
11:97698451-97701600	1006.09	0.192043	0.0652537	2.94303	0.00325021	0.30035	Pcgf2
13:104284951-104289300	1207.48	0.19357	0.0674954	2.8679	0.00413204	0.341838	Adamts6
13:83523151-83530950	2326.31	0.194691	0.0569435	3.41903	0.00062845	0.0902319	Mef2c
1:38656501-38665800	2072.28	0.196422	0.0554447	3.54267	0.0003961	0.0695095	Aff3
13:63248551-63250950	110.503	0.198948	0.0683504	2.91071	0.00360606	0.319633	NA
X:98148301-98151000	121.138	0.199693	0.0689756	2.89513	0.00378999	0.32758	Ar
16:19975201-19984050	2266.41	0.201255	0.0554463	3.62974	0.000283711	0.055381	Klhl6
10:94918801-94920300	91.3963	0.201893	0.0652199	3.09557	0.00196436	0.205583	Plxnc1
6:99260701-99267450	1674.95	0.202426	0.0581332	3.48212	0.000497468	0.0779591	Foxp1
15:61983301-61989600	2808.56	0.202542	0.0500395	4.04764	5.17363e-05	0.0152341	Myc
13:23580901-23587650	1296.43	0.203698	0.0630338	3.23157	0.00123111	0.154987	Hist1h4d, Hist1h2be
17:83774551-83778900	796.03	0.204898	0.0691881	2.96146	0.00306188	0.292103	Mta3
6:136793101-136794750	155.543	0.205062	0.0725858	2.8251	0.00472662	0.373253	NA
10:20471551-20472750	148.471	0.205563	0.0719654	2.85642	0.00428452	0.351108	Pde7b
19:12009601-12013950	1641.03	0.206969	0.0635383	3.25738	0.00112444	0.14364	NA
9:103445851-103450950	771.024	0.207465	0.0702254	2.95428	0.00313402	0.295909	Bfsp2
13:41355151-41360850	1429.91	0.208262	0.0613812	3.39294	0.00069148	0.0970965	Nedd9
2:9876601-9880800	644.718	0.208899	0.0714725	2.92279	0.00346914	0.312276	Gata3
3:86758051-86759550	181.919	0.209007	0.0736505	2.83782	0.00454227	0.367036	Lrba
6:119416501-119418000	145.188	0.210332	0.0716471	2.93566	0.00332834	0.304333	Adipor2
18:20960851-20963550	697.435	0.210989	0.069832	3.02139	0.00251621	0.248376	Rnf125
11:86583301-86588550	1529.3	0.21108	0.0598412	3.52733	0.000419775	0.0722055	Vmp1
9:44523601-44527050	179.708	0.211707	0.0734829	2.88104	0.00396363	0.335903	Cxcr5
2:84422251-84427350	936.648	0.212917	0.0677271	3.14375	0.001668	0.185678	Calcrl
14:31574551-31578750	513.374	0.213949	0.074225	2.88244	0.00394611	0.335903	Colq, Hacl1
4:97771201-97774050	949.684	0.214426	0.0688982	3.11222	0.00185688	0.199134	Nfia
1:58801501-58804500	755.117	0.214549	0.0695105	3.08656	0.00202486	0.209392	Casp8
5:23615251-23617800	465.871	0.214996	0.0747173	2.87746	0.0040089	0.336156	Srpk2
14:14294101-14295450	251.437	0.215811	0.0753959	2.86237	0.00420491	0.346217	NA
6:129272851-129276750	632.768	0.215989	0.0711341	3.03637	0.00239445	0.239073	Cd69
4:136834201-136837050	857.053	0.216471	0.0693101	3.12322	0.00178884	0.193028	Ephb2
1:21829501-21830850	147.314	0.217329	0.0715157	3.0389	0.00237443	0.238445	Kcnq5
4:134092501-134095800	328.898	0.218961	0.0757547	2.89039	0.00384763	0.330915	Aim1l, Cd52
6:128886001-128891850	2947.98	0.219229	0.0541232	4.05057	5.1094e-05	0.0152341	Clec2i
12:115262401-115266750	637.071	0.219565	0.0741786	2.95995	0.00307689	0.292103	NA
15:80797201-80801400	1329.74	0.220286	0.0637403	3.456	0.000548261	0.0800416	Tnrc6b
6:87530251-87534450	1173.27	0.220402	0.0636271	3.46396	0.000532278	0.0791815	Arhgap25
13:21994351-21997200	302.57	0.222116	0.0757994	2.93032	0.00338616	0.307999	NA
3:59098501-59102250	847.475	0.222208	0.0684748	3.24511	0.00117405	0.148881	Med12l, Gpr171
10:6977701-6981150	764.986	0.222295	0.070124	3.17003	0.00152422	0.175366	Oprm1, Ipcef1
1:144772801-144775800	267.522	0.222461	0.075741	2.93713	0.00331264	0.304333	Rgs18
12:108633751-108637950	576.535	0.2227	0.0720459	3.09109	0.00199422	0.207459	Evl
11:79494751-79496100	105.242	0.222768	0.0673684	3.30672	0.000943961	0.121477	Nf1
5:86071051-86074350	658.191	0.223171	0.070588	3.16161	0.00156901	0.177861	Stap1
8:8968651-8970150	135.821	0.22381	0.0708214	3.1602	0.00157662	0.177861	NA
1:171915601-171922950	2090.11	0.223851	0.0544169	4.11364	3.89476e-05	0.0123025	Slamf6
19:57242551-57244350	156.577	0.224406	0.0724689	3.09658	0.00195764	0.205583	Ablim1
19:21712801-21716250	605.936	0.22498	0.0714527	3.14865	0.00164027	0.183848	NA
19:6894901-6896400	147.574	0.225516	0.0709673	3.17775	0.00148424	0.174228	NA
2:101644951-101650800	1843.11	0.225799	0.0593483	3.80465	0.000142005	0.0312286	Rag1
18:13786351-13788000	165.086	0.225961	0.0726519	3.11019	0.00186969	0.199277	Zfp521
14:75176401-75183150	1013.91	0.226651	0.0647724	3.49919	0.000466675	0.0764863	Lcp1
X:59589001-59591250	109.508	0.227002	0.0671312	3.38147	0.000720988	0.0986278	NA
2:166153201-166156050	688.175	0.227351	0.0723587	3.142	0.00167797	0.185678	Sulf2
13:3892351-3894150	327.409	0.228071	0.0756947	3.01304	0.00258647	0.252442	Net1
13:32848351-32851650	284.988	0.228133	0.075603	3.01752	0.00254856	0.250148	Serpinb1a
7:7129651-7131000	83.4111	0.228615	0.0637253	3.58751	0.000333855	0.0617027	Zfp773
1:153410401-153415950	787.898	0.228622	0.0683424	3.34524	0.000822111	0.109866	NA
8:95019151-95024700	518.857	0.231752	0.0747667	3.09967	0.00193739	0.205233	Gpr97
9:81631351-81634500	510.281	0.232291	0.0734374	3.16312	0.00156088	0.177861	Htr1b
11:54567901-54570300	220.888	0.233117	0.0745467	3.12713	0.00176521	0.191669	Rapgef6
18:37264351-37265700	127.919	0.234379	0.0692105	3.38646	0.000708009	0.0984019	Pcdhb1
12:40198051-40200300	169.751	0.234667	0.0733993	3.19713	0.00138802	0.165165	NA
17:87745501-87747000	126.49	0.236438	0.0679026	3.48202	0.000497655	0.0779591	Kcnk12
4:120368701-120370500	131.971	0.236548	0.0706593	3.34773	0.000814758	0.109727	NA
X:103602901-103606200	428.481	0.236868	0.0746986	3.17099	0.00151923	0.175366	NA
14:79514701-79524900	3415.39	0.237025	0.0504511	4.69812	2.62573e-06	0.00138232	Elf1
8:61450501-61451850	196.655	0.237302	0.074382	3.19032	0.00142117	0.167959	NA
6:52219501-52227300	1384.79	0.23753	0.0618793	3.83861	0.000123734	0.0286618	Hoxa7, Hoxa9
15:41829601-41833800	857.594	0.240439	0.067119	3.58227	0.000340621	0.0619825	Oxr1
6:48737251-48742350	1243.71	0.24169	0.062842	3.84599	0.000120068	0.0283883	Gimap1
18:50029951-50034600	1292.82	0.242528	0.0625964	3.87447	0.000106855	0.0269043	Tnfaip8
X:19163851-19169100	486.756	0.246917	0.0742496	3.3255	0.000882599	0.115289	NA
17:80563351-80566500	804.341	0.248243	0.0687904	3.60868	0.000307759	0.058755	Cdkl4
10:80322301-80324400	502.388	0.24919	0.0734571	3.39232	0.000693028	0.0970965	Pcsk4
7:84678151-84680550	389.259	0.249357	0.0750494	3.32257	0.000891917	0.115636	Zfand6
8:34804351-34810350	1538.26	0.249902	0.0599277	4.17007	3.0451e-05	0.010373	Dusp4
15:3269701-3273750	739.054	0.250173	0.0700382	3.57196	0.000354324	0.0634606	Sepp1
14:31777801-31782600	1083.03	0.250245	0.0638275	3.92064	8.83139e-05	0.0243536	Ankrd28
18:35552701-35555100	519.157	0.251228	0.0742848	3.38196	0.000719716	0.0986278	NA
10:42859951-42864600	894.762	0.2515	0.0666849	3.77147	0.000162289	0.0352431	Scml4
13:22019551-22023000	1413.68	0.253032	0.0639405	3.95731	7.57992e-05	0.0215879	NA
14:120274951-120279450	1056.22	0.255427	0.065321	3.91033	9.21694e-05	0.0244026	Mbnl2
1:98589151-98590800	135.108	0.256443	0.0694754	3.69114	0.000223253	0.0455034	NA
2:79086751-79088700	254.85	0.257568	0.0756429	3.40505	0.000661522	0.0942019	NA
11:86812801-86815350	225.131	0.259162	0.0747501	3.46704	0.000526219	0.0791815	NA
8:80392201-80395800	478.59	0.259434	0.0736907	3.52059	0.000430595	0.0730479	NA
7:64372951-64374600	541.158	0.261988	0.0727379	3.60181	0.000316009	0.0596742	Fan1
19:26746651-26749950	863.722	0.262195	0.0678922	3.86194	0.000112492	0.0279189	Smarca2
10:99203401-99205350	334.073	0.262336	0.0756215	3.46907	0.000522262	0.0791815	NA
8:19161001-19162800	272.927	0.262577	0.0757688	3.4655	0.000529242	0.0791815	NA
5:64958251-64961400	814.973	0.263426	0.0688781	3.82452	0.000131028	0.029285	Tlr6
10:67184851-67189650	1584.9	0.26357	0.0623782	4.22535	2.38573e-05	0.00881856	Jmjd1c
13:76579351-76581900	237.339	0.263655	0.0754626	3.49385	0.000476111	0.0773036	Mctp1
3:106786351-106791000	1093.41	0.263959	0.0638327	4.13516	3.54705e-05	0.0114117	Cd53
7:106438651-106441800	795.539	0.264102	0.0687005	3.84425	0.00012092	0.0283883	NA
13:23516251-23519850	854.986	0.264105	0.0679531	3.88657	0.00010167	0.0259751	NA
18:84292651-84295050	387.867	0.265452	0.0752153	3.52923	0.000416767	0.0722055	Zfp407
10:4631401-4633800	334.369	0.265562	0.0757734	3.50468	0.000457153	0.0756392	Esr1
12:114764251-114766350	127.843	0.267598	0.0695315	3.84859	0.000118798	0.0283883	NA
12:55463701-55466550	450.612	0.267706	0.074761	3.58083	0.000342504	0.0619825	NA
7:73536751-73542450	1595.81	0.269006	0.0590542	4.55524	5.23248e-06	0.00233087	Chd2
1:127676251-127679100	607.701	0.270872	0.0720461	3.75971	0.00017011	0.0360406	Tmem163
3:85171951-85173150	87.9534	0.271816	0.0636082	4.27328	1.92619e-05	0.00754436	Arfip1
2:44923051-44924400	144.187	0.274057	0.0700559	3.91198	9.15435e-05	0.0244026	Gtdc1
16:25174951-25179000	954.659	0.275622	0.0689772	3.99584	6.44656e-05	0.018666	NA
1:138172501-138176250	1093.18	0.275759	0.0657187	4.19605	2.71612e-05	0.00983065	Ptprc
1:89929801-89931750	249.156	0.276498	0.0754064	3.66677	0.000245634	0.0490506	Gbx2
11:43383301-43386300	406.494	0.277924	0.0753413	3.68887	0.000225251	0.0455034	NA
1:153601651-153604950	209.476	0.280112	0.0731727	3.8281	0.000129137	0.029285	NA
18:36801001-36803250	544.58	0.280685	0.0734073	3.82367	0.000131482	0.029285	NA
2:38822701-38826150	825.975	0.283992	0.0679152	4.18157	2.89509e-05	0.0100593	Nr6a1
1:173877151-173881050	920.911	0.284666	0.066732	4.26581	1.99179e-05	0.00754436	Mndal
8:95292901-95294700	276.017	0.285247	0.0757369	3.76629	0.00016569	0.0355375	NA
10:66919951-66921900	269.178	0.295484	0.0755919	3.90893	9.27054e-05	0.0244026	NA
2:73450051-73454850	336.554	0.297604	0.0756259	3.93521	8.31228e-05	0.0232918	Wipf1
5:100567201-100573050	905.459	0.303347	0.0680649	4.45673	8.32198e-06	0.00361444	Plac8
7:106526251-106530450	525.912	0.303558	0.0729814	4.15939	3.19099e-05	0.010661	NA
14:121695451-121699200	367.821	0.312253	0.0755072	4.1354	3.54332e-05	0.0114117	Dock9
13:48551701-48553200	116.95	0.313035	0.0683666	4.57877	4.67728e-06	0.00217943	Let-7a1/d/f1 precursor
1:14306251-14310900	1421.06	0.319501	0.0628403	5.08434	3.68916e-07	0.000274467	Eya1
14:73048351-73050150	255.313	0.323962	0.0756608	4.28177	1.85413e-05	0.0074911	Cysltr2
9:54067351-54069900	440.578	0.324305	0.074714	4.34062	1.42081e-05	0.00587708	Tnfaip8l3
18:15194401-15198150	686.213	0.325636	0.0711048	4.57965	4.65746e-06	0.00217943	NA
3:60471751-60477300	1510.88	0.328795	0.0642506	5.11738	3.0981e-07	0.000256302	NA
X:169978501-169979850	115.159	0.331242	0.0687327	4.81928	1.44076e-06	0.000834342	Mid1
4:33288751-33290700	252.86	0.335123	0.0754843	4.43965	9.01072e-06	0.00381813	Pnrc1
19:29322901-29326050	728.816	0.337445	0.0706054	4.77931	1.75899e-06	0.000985773	Insl6
2:43748101-43752150	957.611	0.341572	0.0660668	5.1701	2.33973e-07	0.000213937	Arhgap15
12:115406551-115412550	891.609	0.342128	0.0702832	4.86785	1.12821e-06	0.000709017	NA
7:106639951-106645650	956.296	0.342732	0.0673076	5.09202	3.54262e-07	0.000274467	NA
11:79521451-79525200	427.152	0.344448	0.0745891	4.61794	3.87562e-06	0.00192375	Nf1, Evi2b
1:164061301-164065350	382.56	0.346056	0.0756443	4.57479	4.76707e-06	0.00217943	Sell
6:127148251-127156050	1983.46	0.349757	0.0566132	6.17801	6.49161e-10	1.12779e-06	Ccnd2
12:34711801-34715250	420.058	0.350345	0.0751623	4.66118	3.14401e-06	0.0016065	NA
1:173939851-173943300	610.379	0.351127	0.0723411	4.85377	1.21136e-06	0.000725686	Mndal, Ifi203
6:48704701-48708900	1120.23	0.352927	0.0633985	5.5668	2.59462e-08	3.00509e-05	Gimap6
4:101507401-101512950	451.629	0.367255	0.0742525	4.94603	7.57415e-07	0.000526342	Dnajc6
14:73237351-73241100	1345.72	0.377887	0.0606749	6.22807	4.72228e-10	9.21238e-07	Rb1, Lpar6
6:48684151-48687450	296.633	0.389294	0.0757544	5.1389	2.76348e-07	0.00024005	Gimap4
Y:90797101-90813150	1845.88	0.390973	0.061616	6.34532	2.21964e-10	6.42698e-07	NA
17:15825151-15827400	365.098	0.410844	0.0753889	5.44966	5.04661e-08	5.47967e-05	Rgmb
X:9331351-9333300	109.582	0.428247	0.0674513	6.34898	2.16753e-10	6.42698e-07	NA
14:34501351-34503600	412.083	0.466968	0.0749979	6.22641	4.77243e-10	9.21238e-07	Bmpr1a
15:85666501-85674750	2571.9	0.481309	0.0548832	8.76971	1.79126e-18	3.11195e-14	Let-7b/c2 precursor
9:8899501-8902950	733.903	0.486807	0.0715123	6.80732	9.94345e-12	4.31869e-08	Pgr
11:85457101-85458750	179.261	0.516699	0.0734383	7.03582	1.98086e-12	1.14712e-08	Bcas3
Pre-B cells
1:82289251-82292250	509.583	-0.421824	0.0804618	-5.24253	1.58386e-07	0.000718995	Irs1
11:108919801-108922500	445.685	-0.37783	0.0824512	-4.58247	4.59523e-06	0.00834402	Axin2
8:125669251-125670900	133.221	-0.355741	0.0867639	-4.10011	4.12957e-05	0.0499898	NA
1:192853951-192856650	503.856	-0.314381	0.0835671	-3.76201	0.00016855	0.151187	Sertad4
19:37375051-37378200	883.214	-0.311433	0.0887723	-3.50823	0.000451103	0.273037	Kif11
11:105589051-105590850	314.578	-0.309506	0.0866117	-3.57349	0.00035226	0.240989	Tanc2
8:75108601-75111000	406.572	-0.302478	0.0838785	-3.60615	0.000310772	0.226856	Mcm5
7:48879901-48882900	599.307	-0.301176	0.0782331	-3.84973	0.000118248	0.120536	E2f8
19:36918001-36920250	303.725	-0.297824	0.0883931	-3.36931	0.000753574	0.403279	Fgfbp3
11:6006151-6010800	458.681	-0.28898	0.0828426	-3.4883	0.0004861	0.284729	Camk2b
1:189686851-189689400	322.974	-0.277704	0.0874077	-3.17711	0.00148749	0.578819	Cenpf
19:36925051-36927600	871.483	-0.277373	0.088699	-3.12713	0.00176524	0.641064	Btaf1
11:98907151-98909100	178.038	-0.27278	0.0885619	-3.08011	0.00206923	0.673165	Cdc6
2:164769001-164771250	439.109	-0.271815	0.0834697	-3.25645	0.00112814	0.465564	Dnttip1, Ube2c
7:65155201-65157150	132.917	-0.268243	0.0872662	-3.07385	0.00211314	0.673165	Fam189a1
1:179959201-179961000	260.852	-0.267875	0.0887105	-3.01966	0.00253062	0.763213	Cdc42bpa
12:24251551-24252900	44.8929	-0.266973	0.0693945	-3.84718	0.000119487	0.120536	NA
8:79027651-79031550	672.213	-0.257914	0.0788387	-3.27141	0.00107013	0.462651	Zfp827
4:12170701-12172350	186.798	-0.2574	0.0887711	-2.89959	0.00373648	0.949484	Fam92a
3:36570301-36573000	496.179	-0.254232	0.0818574	-3.1058	0.00189768	0.662654	Ccna2, Bbs7
2:152847451-152849400	288.417	-0.253456	0.0882715	-2.87133	0.00408753	0.974187	Tpx2
19:57609601-57612150	764.801	-0.252348	0.0753102	-3.35078	0.000805849	0.403279	Atrnl1
10:69351001-69353550	393.366	-0.251425	0.0847602	-2.9663	0.00301402	0.855135	Cdk1
4:134467201-134470050	741.847	-0.251017	0.0737943	-3.40157	0.000669989	0.380177	Stmn1
7:67950451-67954200	683.948	-0.250536	0.0758695	-3.3022	0.000959303	0.424854	Igf1r
12:18609451-18611400	363.8	-0.249795	0.0863726	-2.89206	0.00382728	0.951996	NA
2:16355701-16357350	71.5008	-0.243119	0.0790682	-3.0748	0.00210642	0.673165	Plxdc2
11:87107251-87110850	800.203	-0.239757	0.0735001	-3.262	0.0011063	0.465564	Prr11, Fam33a
1:194619601-194620950	49.1054	-0.237209	0.0708181	-3.34955	0.00080942	0.403279	Plxna2
9:83547751-83548950	81.7609	-0.236343	0.0803626	-2.94096	0.00327195	0.873706	Sh3bgrl2
1:55225351-55227300	72.5538	-0.231268	0.0794337	-2.91146	0.00359747	0.933184	Rftn2
17:84184501-84189450	1643.29	-0.225192	0.0591678	-3.806	0.000141233	0.134974	Zfp36l2, Thada
2:119617351-119620650	565.25	-0.221715	0.0786757	-2.81809	0.0048311	0.999966	Oip5, Nusap1
15:68927701-68929650	70.933	-0.221049	0.0785814	-2.81299	0.0049083	0.999966	Khdrbs3
3:135689851-135692550	780.911	-0.212507	0.0726509	-2.92504	0.00344417	0.906367	Nfkb1
16:30062701-30067650	931.777	-0.207779	0.0703547	-2.9533	0.00314391	0.864957	Hes1
16:18875851-18878700	976.186	-0.20332	0.070418	-2.88732	0.00388533	0.953377	Mrpl40, Hira
17:29488651-29494950	2007.13	-0.186516	0.0587445	-3.17503	0.00149821	0.578819	Pim1
17:70873351-70873950	17.4384	0.137093	0.048595	2.82114	0.0047853	0.999966	NA
1:165993751-165994500	20.2683	0.143832	0.0509493	2.82304	0.00475712	0.999966	Pou2f1
3:144123151-144123900	23.3039	0.157927	0.0552264	2.85963	0.00424137	0.974871	NA
17:80789551-80790300	22.8738	0.161265	0.0545652	2.95545	0.00312214	0.864957	NA
11:54088351-54089250	37.7714	0.184359	0.0655768	2.81134	0.00493354	0.999966	NA
9:56258401-56259150	20.9055	0.186393	0.0525912	3.54418	0.000393832	0.2554	NA
15:9596401-9597150	26.1035	0.189871	0.0566216	3.35333	0.000798457	0.403279	Spef2
13:28419451-28420500	48.8927	0.201891	0.070582	2.86038	0.00423134	0.974871	NA
17:8811901-8812800	37.237	0.207238	0.0655386	3.16208	0.00156646	0.580485	Pde10a
16:85071901-85073100	48.8175	0.210889	0.0715413	2.94779	0.00320053	0.867393	App
7:7129951-7131000	29.912	0.211978	0.0593942	3.56901	0.000358338	0.240989	Zfp773
2:174673351-174674400	62.1808	0.2126	0.0756157	2.81158	0.00492981	0.999966	Zfp831
17:87745651-87746850	57.8448	0.213063	0.0746834	2.85288	0.00433254	0.983377	Kcnk12
1:98589301-98590500	51.7128	0.216224	0.0723339	2.98926	0.00279658	0.815755	NA
2:84810901-84811650	55.2106	0.220481	0.0738482	2.98559	0.0028303	0.815755	Ube2l6, Smtnl1
1:170923801-170928750	765.3	0.226376	0.0728704	3.10656	0.00189279	0.662654	Fcrla
9:8900401-8901900	45.7613	0.226894	0.0681213	3.33074	0.000866168	0.403279	Pgr
10:18527101-18528900	62.3991	0.226906	0.0743946	3.05003	0.00228816	0.704209	Nhsl1
10:45107551-45109800	72.2382	0.227041	0.0791644	2.86797	0.00413109	0.974187	Prep
4:120369001-120370350	56.3817	0.227189	0.0744324	3.05229	0.00227103	0.704209	NA
2:73452451-73455000	80.3115	0.228958	0.0796913	2.87306	0.00406519	0.974187	Wipf1
7:140987251-140988150	37.9654	0.234439	0.0650343	3.60485	0.000312336	0.226856	NA
7:35415301-35417550	100.069	0.24313	0.0839185	2.89722	0.00376489	0.949484	Ccdc123
17:13206451-13207350	27.2823	0.244924	0.0572403	4.27887	1.87842e-05	0.0310075	NA
11:85457251-85458450	69.1885	0.252328	0.075481	3.34294	0.000828951	0.403279	Bcas3
6:112946401-112947600	97.4541	0.253672	0.0841173	3.01569	0.00256394	0.763213	Srgap3
X:9331951-9332850	35.0675	0.266672	0.0633951	4.20651	2.59343e-05	0.0337088	NA
12:34713151-34714950	147.34	0.271583	0.0881193	3.082	0.00205617	0.673165	NA
14:121696201-121698900	161.245	0.273506	0.0884845	3.091	0.00199482	0.673165	Dock9
9:5298001-5299650	125.549	0.274595	0.0868344	3.16228	0.0015654	0.580485	Casp1
16:95579101-95580300	39.9804	0.281117	0.0667611	4.21079	2.54483e-05	0.0337088	Erg
1:101901601-101903250	159.637	0.283787	0.0884033	3.21015	0.00132668	0.535329	NA
8:95293051-95294250	54.9946	0.284691	0.0738202	3.85654	0.000115001	0.120536	NA
7:80191201-80196900	324.094	0.28589	0.086141	3.31886	0.000903859	0.410307	Sema4b
7:143712451-143713950	124.377	0.289451	0.0868044	3.33452	0.000854479	0.403279	Osbpl5
18:20960851-20963250	350.615	0.312703	0.085131	3.6732	0.000239534	0.189107	Rnf125
14:34501801-34503450	179.286	0.313595	0.0887949	3.53167	0.000412937	0.258555	Bmpr1a
13:85723951-85724850	36.9678	0.317266	0.0622793	5.09425	3.50119e-07	0.00127149	NA
2:61578301-61579350	61.7035	0.318434	0.075709	4.20603	2.59898e-05	0.0337088	Tank
16:95455051-95459700	203.293	0.331963	0.0888241	3.73731	0.000186002	0.15352	Erg
1:164880151-164885100	170.048	0.332039	0.0884769	3.75283	0.00017485	0.151187	NA
X:169978801-169979700	58.7	0.337707	0.0736619	4.58456	4.54943e-06	0.00834402	Mid1
15:85667251-85668000	32.8246	0.349667	0.0616907	5.66807	1.44413e-08	0.000131113	Let-7b/c2 precursor
17:80563501-80565750	383.489	0.399349	0.0845012	4.72596	2.29028e-06	0.00599275	Cdkl4
Y:90803251-90809700	719.497	0.407374	0.0869012	4.68778	2.76183e-06	0.00626867	NA
13:48552001-48553050	55.454	0.408538	0.0732104	5.58033	2.40065e-08	0.000145303	Let-7a1/d/f1 precursor
5:22342951-22345800	238.437	0.418071	0.0884956	4.7242	2.31023e-06	0.00599275	Reln
15:85669651-85672500	631.668	0.527901	0.0763982	6.90986	4.85145e-12	8.80927e-08	Let-7b/c2 precursor

## Sheet: Table S8
Table S8. Peaks passing low stringency threshold (raw p-value < 0.1) for differential enrichment of H3K27me3, in pro-B and pre-B cells.Genes located within 1 kb of each peak are indicated.
Peaks passing the high stringency threshold (adjusted p-value < 0.05) are italicised.
Peaks that are within 1 kb of differentially expressed genes or precursors to differentially expressed miRNAs in the corresponding cell type are shown in red (aged-up) and blue (aged-down); DE genes/miRNAs indicated in bold.
Genomic location	Base mean	Log2 fold change (Aged/Young)	Standard error (L2FC)	Wald statistic	P-value	FDR adjusted p-value	Genes within 1 kb
Pro-B cells
4:43425141-43428580	160.316	-0.255608	0.0804384	-3.17769	0.00148455	0.999871	Rusc2, Fam166b
8:105268226-105271752	270.966	-0.222072	0.0814093	-2.72784	0.00637502	0.999871	Fbxl8, Hsf4
2:61655059-61657527	171.584	-0.219451	0.0803635	-2.73072	0.00631957	0.999871	Tank
7:107209349-107211114	90.1962	-0.218073	0.0730747	-2.98425	0.00284273	0.999871	Rbmxl2
5:81019202-81023261	255.365	-0.210557	0.0815244	-2.58275	0.00980157	0.999871	Lphn3
11:82929751-82935447	368.802	-0.200425	0.0795493	-2.51951	0.0117518	0.999871	Unc45b
2:166153015-166155595	176.103	-0.199466	0.0809719	-2.4634	0.0137625	0.999871	Sulf2
11:6062948-6068653	445.689	-0.191301	0.0778818	-2.45631	0.0140373	0.999871	Camk2b
2:34369707-34374389	347.125	-0.185267	0.0799823	-2.31634	0.0205396	0.999871	Pbx3
5:111415991-111421337	438.774	-0.179073	0.0800809	-2.23616	0.0253415	0.999871	Mn1
7:92741619-92744970	234.821	-0.174301	0.0815999	-2.13604	0.0326759	0.999871	Rab30
3:95171909-95174509	227.937	-0.173304	0.0816017	-2.12378	0.0336882	0.999871	Sema6c
12:111442137-111446822	255.14	-0.16756	0.081485	-2.05633	0.0397506	0.999871	Tnfaip2
15:85670891-85672270	67.1581	-0.165027	0.0686832	-2.40273	0.016273	0.999871	Let-7b/c2 precursor
5:99726983-99730020	203.435	-0.164749	0.081448	-2.02275	0.0430988	0.999871	NA
2:164166601-164172346	338.445	-0.163573	0.0804483	-2.03326	0.0420259	0.999871	Kcns1
11:62537206-62539786	174.957	-0.158592	0.0808564	-1.96141	0.0498318	0.999871	Cenpv
4:49596589-49598539	164.601	-0.158493	0.0802997	-1.97377	0.0484082	0.999871	Tmem246
2:181311958-181315755	256.262	-0.155488	0.0815021	-1.90778	0.0564198	0.999871	Stmn3
7:70357479-70371140	824.334	-0.155122	0.071299	-2.17566	0.0295808	0.999871	Nr2f2
2:180640962-180643584	210.536	-0.154776	0.0814211	-1.90094	0.0573103	0.999871	Tcfl5
13:118713059-118715939	161.173	-0.154392	0.0801936	-1.92525	0.0541985	0.999871	Fgf10
8:84783923-84785552	81.5345	-0.153174	0.0714257	-2.14452	0.0319912	0.999871	Nfix
2:139676288-139679477	208.698	-0.149955	0.081526	-1.83935	0.0658632	0.999871	Ism1
2:118675632-118678727	284.78	-0.149415	0.0813931	-1.83573	0.0663981	0.999871	Pak6
5:128598686-128602626	254.689	-0.149302	0.0814938	-1.83207	0.0669411	0.999871	Fzd10
2:57101019-57116452	1131.39	-0.148097	0.0654274	-2.26353	0.0236033	0.999871	Nr4a2
10:71158138-71161185	204.181	-0.145598	0.0810662	-1.79604	0.0724879	0.999871	Bicc1
10:67125697-67127948	189.821	-0.144838	0.0809232	-1.78982	0.0734822	0.999871	Jmjd1c
4:154138079-154142347	435.551	-0.143181	0.0780379	-1.83477	0.0665404	0.999871	Trp73, Wdr8
19:45075867-45081792	612.944	-0.142844	0.0748084	-1.90947	0.0562016	0.999871	Kazald1
19:59190081-59197668	503.152	-0.142425	0.0777265	-1.83239	0.0668931	0.999871	NA
11:75793660-75797278	308.926	-0.139959	0.0807385	-1.73349	0.0830092	0.999871	Doc2b
6:29167908-29171620	305.808	-0.138874	0.0808711	-1.71722	0.0859387	0.999871	Prrt4
5:132540119-132545015	256.387	-0.135886	0.0815951	-1.66537	0.0958394	0.999871	Auts2
14:34499217-34505844	505.149	-0.135677	0.0767534	-1.7677	0.0771111	0.999871	Bmpr1a
12:80517748-80520919	258.907	-0.135531	0.0814917	-1.66312	0.0962881	0.999871	NA
9:22049418-22054378	552.803	-0.13532	0.0758735	-1.7835	0.0745049	0.999871	Elavl3
1:74123608-74125038	90.2699	-0.132081	0.0725333	-1.82097	0.0686107	0.999871	Tns1, Rufy4
1:190167960-190176133	528.251	-0.126736	0.0758601	-1.67065	0.0947899	0.999871	Prox1
15:86032530-86034302	101.927	-0.123505	0.0739765	-1.66952	0.0950147	0.999871	Celsr1
18:80980195-80992628	1153.95	-0.121848	0.067526	-1.80446	0.0711597	0.999871	Sall3
6:85184608-85195456	760.498	-0.120532	0.0710067	-1.69747	0.0896081	0.999871	Emx1
5:14514683-14515778	58.9255	-0.1202	0.0665515	-1.80613	0.0708987	0.999871	Pclo
11:85827414-85845799	1829.2	-0.12006	0.0583695	-2.0569	0.0396956	0.999871	Tbx2
2:116059546-116077316	1191.31	-0.117255	0.0645979	-1.81515	0.0695014	0.999871	Meis2
11:33193541-33206872	1102.72	-0.107394	0.0649472	-1.65357	0.0982155	0.999871	Tlx3
11:76026844-76027818	71.5222	0.120434	0.0695118	1.73257	0.0831729	0.999871	Fam101b
4:141237774-141250010	853.199	0.125237	0.0688388	1.81928	0.0688693	0.999871	Arhgef19
3:83788896-83790435	118.269	0.127629	0.0775885	1.64494	0.0999821	0.999871	NA
4:5643786-5644987	73.2748	0.128859	0.0705141	1.82743	0.0676353	0.999871	Fam110b
2:119350360-119351321	62.1041	0.128901	0.0677288	1.9032	0.0570145	0.999871	Chac1
7:19211562-19213707	122.632	0.129062	0.0768893	1.67854	0.0932415	0.999871	Gpr4
8:111822265-111823290	64.878	0.129385	0.0684449	1.89036	0.0587101	0.999871	Cfdp1
15:35326191-35327072	55.4579	0.131875	0.0647434	2.03689	0.0416614	0.999871	NA
4:141367208-141369258	154.97	0.132328	0.0800546	1.65297	0.0983363	0.999871	Fam131c
1:84933543-84936214	150.793	0.132793	0.0800905	1.65804	0.097309	0.999871	Slc16a14
9:57501007-57507064	487.486	0.13513	0.0769359	1.7564	0.0790205	0.999871	Rpp25
7:27652802-27655175	172.062	0.1361	0.0808969	1.68238	0.0924945	0.999871	Ttc9b
11:49900102-49903535	249.962	0.13826	0.0815544	1.69532	0.0900155	0.999871	Rasgef1c
14:74641573-74643619	124.872	0.13834	0.0781972	1.76911	0.0768751	0.999871	Htr2a
3:82073024-82074535	97.4238	0.139195	0.0735135	1.89346	0.0582968	0.999871	Gucy1b3
19:4854300-4856038	110.848	0.140072	0.0763314	1.83505	0.0664976	0.999871	Ctsf
7:67949334-67955149	392.159	0.14008	0.0795108	1.76178	0.078107	0.999871	Igf1r
7:51624568-51628291	197.77	0.140128	0.0813241	1.72308	0.0848741	0.999871	Slc17a6
11:9117090-9119867	180.198	0.141303	0.0811015	1.7423	0.0814559	0.999871	Upp1
2:18045241-18050295	426.647	0.141706	0.0781312	1.81369	0.069725	0.999871	NA
4:148286751-148288715	127.901	0.141809	0.0785276	1.80585	0.0709419	0.999871	Ptchd2
5:143369151-143373717	272.211	0.143099	0.0814583	1.75671	0.0789667	0.999871	Grid2ip
19:38041658-38043597	117.712	0.143774	0.077063	1.86567	0.0620872	0.999871	Myof
8:84943404-84947500	367.3	0.143795	0.079805	1.80183	0.0715717	0.999871	Rtbdn
4:156203082-156204670	127.783	0.143798	0.0775527	1.8542	0.0637103	0.999871	NA
15:78203724-78204890	82.9768	0.14536	0.0724174	2.00725	0.0447225	0.999871	Pvalb
19:10868495-10869651	91.0409	0.145368	0.0729326	1.99318	0.0462421	0.999871	Tmem132a
5:73405424-73407261	127.933	0.148635	0.0778546	1.90914	0.0562439	0.999871	Cwh43
8:85699682-85701546	111.508	0.149884	0.0768847	1.94946	0.0512404	0.999871	NA
15:73420473-73423788	257.987	0.150085	0.0815957	1.83937	0.0658611	0.999871	Ptk2
5:8366584-8369757	202.979	0.150476	0.0814495	1.84748	0.0646782	0.999871	Adam22
9:22187387-22189036	117.6	0.15089	0.0775167	1.94656	0.0515881	0.999871	Zfp872
11:96618732-96619994	74.4374	0.158046	0.0703574	2.24634	0.0246825	0.999871	Skap1
9:103760206-103762035	118.756	0.16024	0.0774814	2.0681	0.0386302	0.999871	Tmem108
11:6603259-6607014	275.362	0.160273	0.0812447	1.97272	0.0485271	0.999871	Nacad
2:28204426-28207204	258.709	0.160314	0.0814917	1.96724	0.0491551	0.999871	Olfm1
14:54911622-54913364	137.689	0.160839	0.0790587	2.03442	0.0419093	0.999871	Slc22a17
4:133211514-133213937	160.909	0.162566	0.0804467	2.02079	0.0433017	0.999871	Gpr3, Cd164l2
10:18843788-18845891	146.887	0.163909	0.0796479	2.05792	0.0395975	0.999871	Perp
9:121757641-121761548	371.704	0.164001	0.0800665	2.04831	0.04053	0.999871	Nktr, Zfp651
6:29768507-29769812	88.7191	0.171354	0.0738344	2.32079	0.0202982	0.999871	Ahcyl2
5:113345267-113347644	140.503	0.182444	0.0787435	2.31695	0.0205067	0.999871	NA
2:93014323-93016155	146.413	0.189713	0.0797301	2.37944	0.0173389	0.999871	Prdm11
11:120185016-120190125	320.271	0.201865	0.0810219	2.49149	0.0127209	0.999871	NA
19:57610692-57612249	105.359	0.232882	0.075938	3.06674	0.00216405	0.999871	Atrnl1
Pre-B cells
15:85669825-85672551	135.915	-0.39711	0.0867602	-4.5771	4.71468e-06	0.018359	Let-7b/c2 precursor
4:43425035-43428653	158.123	-0.325914	0.0879214	-3.70688	0.000209827	0.272355	Rusc2, Fam166b
X:93286322-93291433	266.225	-0.252879	0.0872397	-2.89867	0.00374746	0.999083	Arx
14:33319075-33321475	177.038	-0.24608	0.0883633	-2.78487	0.00535497	0.999083	Arhgap22
7:16884436-16886636	159.439	-0.221749	0.088054	-2.51833	0.0117912	0.999083	Dact3
3:68868338-68871224	191.39	-0.211464	0.0884184	-2.39163	0.0167737	0.999083	NA
8:115705357-115706732	57.0774	-0.207103	0.0714744	-2.89758	0.00376054	0.999083	Maf
11:69963641-69967434	288.826	-0.206885	0.0868544	-2.38197	0.0172201	0.999083	Cldn7, Rai12
2:180641210-180643208	137.443	-0.206074	0.0869888	-2.36897	0.0178375	0.999083	Tcfl5
10:127338766-127342722	340.806	-0.199642	0.0850502	-2.34735	0.0189077	0.999083	Gli1
2:164484688-164487570	236.672	-0.184119	0.0879953	-2.09238	0.0364048	0.999083	Dbndd2
17:44733040-44739972	522.606	-0.183924	0.0791106	-2.3249	0.0200776	0.999083	Runx2
6:127148322-127156179	492.044	-0.179539	0.0802695	-2.23671	0.0253054	0.999083	Ccnd2
5:23674952-23676799	109.049	-0.179188	0.0850268	-2.10743	0.0350805	0.999083	NA
5:32610166-32613507	199.881	-0.176546	0.0884017	-1.99708	0.045816	0.999083	Yes1
13:116304881-116314240	406.518	-0.176487	0.0827367	-2.13312	0.0329152	0.999083	Isl1
14:48653255-48657078	202.559	-0.170641	0.0883826	-1.9307	0.0535198	0.999083	Otx2
15:95651601-95655303	189.986	-0.170583	0.0884189	-1.92926	0.0536982	0.999083	Dbx2
15:79802093-79806612	361.501	-0.165661	0.0841094	-1.96959	0.048885	0.999083	Nptxr, Npcd
4:53440235-53441821	94.7436	-0.16565	0.0834071	-1.98605	0.0470281	0.999083	Slc44a1
9:89879100-89882038	91.1047	-0.159581	0.0825368	-1.93345	0.0531811	0.999083	NA
2:13792227-13794858	174.72	-0.158427	0.0883407	-1.79337	0.0729138	0.999083	St8sia6
14:27038533-27041034	216.801	-0.15732	0.0882431	-1.78281	0.0746177	0.999083	Il17rd
17:85679432-85693233	938.113	-0.156183	0.0676491	-2.30872	0.0209594	0.999083	Six2
4:114899695-114908864	676.586	-0.154805	0.0747887	-2.06989	0.0384625	0.999083	Foxd2
11:82929686-82935037	314.749	-0.153246	0.0871733	-1.75795	0.0787557	0.999083	Unc45b
16:31932734-31936356	260.325	-0.150907	0.0877232	-1.72026	0.0853852	0.999083	Pigz
8:4215212-4218037	167.699	-0.150648	0.0880655	-1.71063	0.0871487	0.999083	NA
9:118475733-118481026	400.235	-0.148443	0.0833892	-1.78012	0.0750556	0.999083	Eomes
11:45978435-45981764	235.713	-0.147777	0.0882565	-1.6744	0.094051	0.999083	Sox30
12:71830897-71833281	140.87	-0.145787	0.0874023	-1.66801	0.0953146	0.999083	Daam1
12:85598971-85600576	81.1267	-0.137707	0.0808793	-1.70262	0.0886395	0.999083	Jdp2
17:47436135-47437211	51.2112	-0.133534	0.0714477	-1.86898	0.0616254	0.999083	NA
13:21996637-21997789	55.0601	-0.122825	0.0726215	-1.6913	0.0907793	0.999083	NA
16:94077101-94098992	1585.85	-0.0967865	0.0562789	-1.71977	0.0854749	0.999083	Sim2
2:73261841-73281772	1702.84	-0.0945712	0.0547075	-1.72867	0.083868	0.999083	Sp9
7:131539906-131559975	1836.35	-0.09193	0.0550584	-1.66968	0.0949822	0.999083	Fgfr2, Hmx3, Hmx2, Bub3
3:129194824-129228154	2388.86	-0.0917979	0.0490489	-1.87156	0.0612675	0.999083	Pitx2
5:76857323-76858031	44.1947	0.126237	0.0689899	1.82978	0.0672823	0.999083	NA
5:66674701-66675823	67.5028	0.128847	0.0761749	1.69147	0.0907479	0.999083	Uchl1
14:55618041-55619446	76.2868	0.131511	0.0798224	1.64755	0.0994453	0.999083	Rec8
2:165077287-165078273	57.4835	0.13325	0.0739053	1.80299	0.0713903	0.999083	NA
17:34039346-34040474	54.5904	0.13677	0.0735535	1.85946	0.0629617	0.999083	Rxrb, Col11a2
12:116485563-116486828	61.9722	0.138588	0.0758634	1.82681	0.0677289	0.999083	Ptprn2
4:126296074-126302845	461.258	0.1393	0.0811413	1.71676	0.0860235	0.999083	Col8a2
7:28629821-28631523	104.683	0.142577	0.0846461	1.68439	0.0921055	0.999083	NA
9:108823705-108832669	493.266	0.145506	0.0806728	1.80366	0.0712845	0.999083	Celsr3
7:144837881-144839225	84.4365	0.145633	0.0814885	1.78716	0.0739111	0.999083	Fgf3
15:99664017-99672529	524.318	0.146569	0.0786844	1.86274	0.0624991	0.999083	Accn2
13:23463621-23465055	80.9943	0.147089	0.0805398	1.82629	0.0678066	0.999083	Btn1a1
3:152105421-152107327	100.608	0.148511	0.0838481	1.77119	0.0765291	0.999083	Gipc2
12:100898125-100900864	197.109	0.148635	0.0883995	1.6814	0.0926861	0.999083	Gpr68
15:100727920-100730133	115.086	0.14948	0.0856198	1.74586	0.0808358	0.999083	NA
17:46253566-46255890	177.374	0.150213	0.0882803	1.70155	0.0888405	0.999083	NA
7:97787913-97791730	227.207	0.150732	0.0881654	1.70965	0.0873313	0.999083	NA
6:54038633-54040901	159.474	0.150736	0.0879921	1.71307	0.0867004	0.999083	Chn2
7:19769387-19771088	107.597	0.151371	0.0847484	1.78612	0.0740798	0.999083	Bcam
19:4711075-4714587	228.556	0.151611	0.0882466	1.71803	0.0857908	0.999083	Spnb3
11:69196216-69198363	119.915	0.152309	0.0861868	1.76719	0.0771959	0.999083	Alox8
15:76228792-76232942	218.815	0.152955	0.0881761	1.73466	0.0828015	0.999083	Plec, Parp10
9:43878891-43881202	129.609	0.153218	0.0866882	1.76747	0.0771503	0.999083	NA
1:135765415-135766587	69.1313	0.153614	0.0782792	1.96238	0.0497178	0.999083	Phlda3
2:158228700-158229951	63.5311	0.154671	0.0767195	2.01606	0.0437938	0.999083	NA
2:25394695-25397325	157.32	0.155109	0.0880681	1.76124	0.0781984	0.999083	Entpd2
2:30800215-30802690	198.637	0.155261	0.0884165	1.75602	0.0790842	0.999083	NA
15:85820378-85822897	184.585	0.156095	0.0884078	1.76563	0.0774583	0.999083	Pkdrej
6:126642650-126646254	230.471	0.156291	0.0880891	1.77423	0.0760247	0.999083	Kcna5, Kcna1
3:89158896-89160173	67.566	0.157239	0.0777535	2.02228	0.0431479	0.999083	Hcn3
2:36010373-36012543	119.742	0.159575	0.0861937	1.85136	0.0641181	0.999083	NA
3:87996223-88003145	456.996	0.161181	0.0806297	1.99902	0.0456059	0.999083	Bcan
12:86220123-86222101	110.603	0.164052	0.0852745	1.92381	0.0543785	0.999083	NA
6:128298268-128302027	244.293	0.166118	0.0881824	1.8838	0.0595919	0.999083	Tead4
2:127480960-127484775	274.008	0.166724	0.0869365	1.91777	0.0551398	0.999083	Kcnip3
16:31427977-31429067	55.6362	0.168517	0.0741524	2.27257	0.0230519	0.999083	Bdh1
2:127729192-127730925	103.666	0.169911	0.0846379	2.0075	0.0446964	0.999083	Mall
8:122768659-122769568	39.7018	0.170207	0.0659994	2.57892	0.00991084	0.999083	NA
9:50727276-50728532	78.3319	0.175412	0.0804396	2.18067	0.0292082	0.999083	Dixdc1
1:39191957-39195780	291.123	0.177015	0.0870231	2.03412	0.0419399	0.999083	Npas2
11:88967401-88971244	460.081	0.186883	0.0807884	2.31324	0.0207092	0.999083	Coil
11:79660195-79661670	90.0262	0.201182	0.0824146	2.4411	0.0146425	0.999083	Rab11fip4
1:82290016-82293480	171.375	0.378785	0.0882371	4.29281	1.76422e-05	0.0343494	Irs1

## Sheet: Table S9
Table S9. Peaks passing low stringency threshold (raw p-value < 0.1) for differential enrichment of H3K27ac, in pro-B and pre-B cells.Genes located within 1 kb of each peak are indicated.
Peaks passing the high stringency threshold (adjusted p-value < 0.05) are italicised.
Peaks that are within 1 kb of differentially expressed genes or precursors to differentially expressed miRNAs in the corresponding cell type are shown in red (aged-up) and blue (aged-down); DE genes/miRNAs indicated in bold.
Genomic location	Base mean	Log2 fold change (Aged/Young)	Standard error (L2FC)	Wald statistic	P-value	FDR adjusted p-value	Genes within 1 kb
Pro-B cells
17:21473826-21478676	177.831	-0.359192	0.187232	-1.91843	0.0550565	1	NA
10:75935636-75938665	266.367	-0.350582	0.188785	-1.85704	0.0633052	1	Chchd10
3:129421258-129423693	191.396	-0.348155	0.188072	-1.85118	0.064144	1	NA
15:34442531-34444301	239.995	-0.341863	0.18886	-1.81014	0.0702742	1	Rpl30
17:35864633-35870941	639.983	-0.341816	0.181524	-1.88303	0.059696	1	Nrm, Ppp1r18
9:77782608-77785196	259.963	-0.341595	0.188786	-1.80943	0.070384	1	Gclc
7:80191139-80194945	336.078	-0.341166	0.187659	-1.81802	0.0690618	1	Sema4b
8:72267385-72274807	588.739	-0.33982	0.182349	-1.86357	0.0623821	1	NA
3:52633139-52635187	195.418	-0.339306	0.18833	-1.80166	0.071599	1	NA
2:103795926-103798309	593.936	-0.338026	0.182169	-1.85556	0.0635165	1	Caprin1
4:134186315-134187852	102.242	-0.337909	0.177483	-1.90389	0.0569239	1	Ccdc21
2:32712076-32715836	634.43	-0.33459	0.181267	-1.84584	0.0649154	1	Cdk9
11:97279742-97280596	95.5753	-0.332953	0.175765	-1.89431	0.0581834	1	Npepps
8:74993554-74994540	255.586	-0.332271	0.188772	-1.76017	0.0783788	1	Hmgxb4
5:43823204-43825950	239.376	-0.331149	0.188854	-1.75347	0.0795215	1	Bst1
1:86433290-86436000	436.446	-0.329889	0.185148	-1.78176	0.0747877	1	NA
5:36372440-36380228	1083.84	-0.329833	0.175107	-1.8836	0.0596187	1	Sorcs2
6:99333956-99341134	973.862	-0.329796	0.176221	-1.87148	0.0612779	1	Foxp1
1:87326943-87327732	178.883	-0.326886	0.187944	-1.73927	0.0819876	1	Gigyf2
4:137787367-137792297	592.11	-0.325227	0.181614	-1.79076	0.0733321	1	Alpl
18:39665262-39667439	162.673	-0.324846	0.187142	-1.73582	0.0825951	1	NA
13:74061786-74062411	184.374	-0.324718	0.188184	-1.72554	0.084431	1	Cep72
2:164367093-164370148	259.313	-0.323252	0.188683	-1.71321	0.0866747	1	Slpi
9:82973942-82976098	610.022	-0.320837	0.181058	-1.77201	0.0763931	1	Phip
13:37451785-37454118	173.655	-0.320488	0.187824	-1.70632	0.0879483	1	NA
8:126755257-126759359	319.481	-0.318424	0.187571	-1.69762	0.0895793	1	NA
5:142814945-142823100	798.368	-0.316557	0.177648	-1.78193	0.0747604	1	Tnrc18
5:136636829-136642287	334.516	-0.315597	0.187174	-1.68612	0.0917723	1	NA
2:170302885-170309388	635.156	-0.315104	0.180298	-1.74768	0.0805186	1	NA
3:69044030-69045571	322.358	-0.314533	0.187433	-1.67811	0.0933258	1	Trim59
11:97883669-97884879	117.508	-0.313406	0.18238	-1.71843	0.085719	1	Fbxo47
3:69004183-69007272	558.453	-0.311579	0.181686	-1.71494	0.0863569	1	Ift80, Smc4
2:7114780-7116033	91.7545	-0.309457	0.176113	-1.75715	0.078893	1	NA
1:160023588-160026158	413.477	-0.309102	0.185034	-1.67052	0.0948169	1	NA
11:72206873-72208094	96.9515	-0.305787	0.177973	-1.71817	0.0857663	1	Txndc17
5:120619568-120624825	701.341	-0.304893	0.178564	-1.70747	0.0877342	1	Ddx54
10:117555726-117562817	707.125	-0.304651	0.17845	-1.70721	0.0877829	1	NA
17:35045888-35052811	970.412	-0.303915	0.174615	-1.74049	0.0817732	1	Msh5, Clic1
4:136171849-136180083	1277.1	-0.303526	0.171628	-1.76851	0.0769759	1	E2f2
15:101293288-101294235	64.2689	-0.302196	0.163204	-1.85165	0.0640764	1	NA
6:113604449-113605382	105.907	-0.301392	0.180541	-1.66938	0.0950416	1	NA
13:101718772-101720238	67.7336	-0.3006	0.165664	-1.81452	0.0695976	1	Pik3r1
11:117114463-117115630	99.8283	-0.29941	0.179127	-1.67149	0.0946241	1	Sec14l1
11:46303456-46314589	1409.82	-0.298003	0.17025	-1.75039	0.0800512	1	Cyfip2
2:152414117-152415098	99.5344	-0.29745	0.17915	-1.66034	0.096846	1	Zcchc3
6:145120494-145123910	572.249	-0.297317	0.180748	-1.64493	0.099985	1	Lrmp
17:29488790-29495406	881.783	-0.293844	0.17512	-1.67796	0.0933553	1	Pim1
8:71589943-71599496	1548.92	-0.293838	0.169048	-1.73819	0.0821774	1	Pgls, Fam129c
6:128833329-128839686	748.113	-0.292535	0.177088	-1.65192	0.0985513	1	NA
8:25099813-25105910	1414.37	-0.292165	0.169788	-1.72077	0.0852929	1	Plekha2
1:128589932-128593549	893.615	-0.2907	0.174768	-1.66335	0.0962429	1	Cxcr4
6:121272068-121272724	57.8652	-0.282668	0.160456	-1.76166	0.0781276	1	NA
4:106561260-106561412	31.1648	0.238785	0.133345	1.79073	0.073337	1	Dhcr24
4:149954625-149954771	32.6032	0.241231	0.135671	1.77806	0.0753944	1	Spsb1
16:84713717-84713905	32.6032	0.241231	0.135671	1.77806	0.0753944	1	NA
1:164109503-164109846	38.3569	0.249735	0.14378	1.73693	0.0824004	1	NA
18:63708736-63709063	44.4045	0.253878	0.151086	1.68035	0.0928888	1	Wdr7
10:118419193-118419339	32.2782	0.257551	0.131796	1.95416	0.0506825	1	NA
5:119058694-119058885	34.0105	0.258122	0.135171	1.90959	0.056186	1	NA
X:38600707-38601119	50.1582	0.260075	0.156474	1.6621	0.0964932	1	Mcts1
7:101214232-101214608	49.5704	0.266058	0.15527	1.71352	0.0866171	1	Fchsd2
7:64048467-64049184	64.2485	0.275899	0.166095	1.66109	0.0966947	1	NA
15:76576436-76576657	40.3209	0.275996	0.142529	1.93642	0.0528168	1	Adck5
3:87376403-87376732	50.1271	0.276032	0.154688	1.78445	0.0743511	1	Fcrl1
10:96751824-96752286	58.4637	0.28663	0.160974	1.7806	0.0749775	1	NA
6:138384306-138385305	92.7231	0.297156	0.177546	1.67368	0.0941926	1	Lmo3
12:56345306-56345894	137.051	0.306116	0.185667	1.64874	0.099201	1	Mbip
7:45567910-45570831	147.414	0.307446	0.186607	1.64756	0.0994421	1	Hsd17b14, Bcat2
1:59912455-59913982	403.672	0.307633	0.185066	1.66229	0.0964548	1	Fam117b
1:153641866-153642325	60.7217	0.307932	0.160321	1.92072	0.0547673	1	NA
14:26571467-26572950	144.244	0.308697	0.186302	1.65697	0.0975256	1	NA
9:105053257-105053784	97.0073	0.312819	0.177929	1.75811	0.0787281	1	Mrpl3
5:136690634-136693208	140.485	0.314481	0.18578	1.69276	0.0905016	1	Myl10
3:109340143-109342182	258.529	0.315416	0.18858	1.67258	0.0944098	1	Vav3
18:14656687-14657583	93.5426	0.316493	0.176617	1.79197	0.0731376	1	Ss18
1:131671761-131674227	154.869	0.318977	0.186904	1.70663	0.0878907	1	Ctse
15:7088605-7089669	96.1256	0.32019	0.177193	1.80701	0.0707601	1	NA
5:143548777-143549309	99.0024	0.321401	0.17798	1.80583	0.0709454	1	NA
7:99468362-99469205	127.508	0.322015	0.183927	1.75078	0.0799843	1	Klhl35
14:66223522-66224342	95.8316	0.322604	0.176939	1.82325	0.0682661	1	Ptk2b
9:71993710-71995411	133.262	0.323855	0.184643	1.75395	0.079439	1	Tcf12
11:60160967-60162286	109.071	0.325305	0.18036	1.80364	0.0712876	1	Rai1
13:107093715-107095629	249.28	0.325505	0.188756	1.72447	0.0846229	1	NA
17:26932667-26933596	92.367	0.32615	0.175534	1.85804	0.0631631	1	Kifc5b, Phf1
1:189956553-189958014	97.7957	0.342709	0.176108	1.94601	0.0516535	1	NA
8:111940417-111941109	138.103	0.343082	0.18451	1.85942	0.0629676	1	Gabarapl2
8:121461857-121465673	194.232	0.344196	0.18831	1.82781	0.0675775	1	NA
15:85670159-85672069	259.224	0.359324	0.188838	1.90282	0.0570641	1	Let-7b/c2 precursor
5:122753514-122755211	190.149	0.360105	0.187908	1.91639	0.0553157	1	Camkk2
17:87375463-87377573	222.382	0.36043	0.188703	1.91004	0.056128	1	Ttc7
Pre-B cells
17:45297746-45298425	120.732	-0.573573	0.270261	-2.12229	0.033813	0.99987	NA
7:48881314-48881665	95.5813	-0.572952	0.266105	-2.15311	0.0313102	0.99987	E2f8
11:83078292-83078991	111.874	-0.570749	0.269312	-2.11928	0.0340664	0.99987	NA
5:38496902-38497560	126.689	-0.567366	0.270903	-2.09435	0.0362286	0.99987	Slc2a9
3:69004664-69005760	291.835	-0.565886	0.267543	-2.11512	0.0344195	0.99987	Ift80, Smc4
4:139238841-139240362	311.556	-0.565376	0.266716	-2.11977	0.0340258	0.99987	Capzb
7:30895396-30896135	152.842	-0.564426	0.271878	-2.07602	0.0378917	0.99987	NA
3:67496660-67497373	212.003	-0.564009	0.27072	-2.08337	0.0372174	0.99987	Rarres1
2:101624710-101625322	135.599	-0.562167	0.271483	-2.07073	0.0383842	0.99987	Rag2
X:140506084-140506659	121.309	-0.560251	0.270635	-2.07014	0.0384395	0.99987	NA
2:101600876-101601964	189.856	-0.559473	0.271368	-2.06168	0.0392385	0.99987	NA
2:118262712-118263416	157.322	-0.558359	0.271905	-2.05351	0.040023	0.99987	NA
11:11657840-11658878	164.229	-0.557816	0.271868	-2.05179	0.04019	0.99987	NA
7:100494567-100495737	222.915	-0.55626	0.270133	-2.05921	0.0394743	0.99987	Ucp2
8:72348843-72350906	446.272	-0.554171	0.261291	-2.12089	0.0339308	0.99987	Eps15l1
19:34218757-34219707	152.944	-0.549673	0.271904	-2.02157	0.0432209	0.99987	Stambpl1
19:34217278-34218530	225.444	-0.548969	0.269849	-2.03436	0.0419158	0.99987	Stambpl1
1:154817520-154818121	83.8712	-0.548822	0.263955	-2.07923	0.0375964	0.99987	NA
2:101649725-101650462	133.223	-0.548124	0.271551	-2.01849	0.0435398	0.99987	Rag1
19:57355679-57356452	142.608	-0.546178	0.271824	-2.00931	0.0445043	0.99987	NA
6:120463191-120464119	242.738	-0.545215	0.26898	-2.02697	0.0426652	0.99987	Il17ra
7:66200376-66200842	112.026	-0.545102	0.270076	-2.01833	0.0435569	0.99987	NA
15:74903602-74904407	129.795	-0.544059	0.271452	-2.00426	0.0450425	0.99987	NA
4:123237652-123238045	78.9666	-0.542359	0.262493	-2.06618	0.0388112	0.99987	Heyl
1:58303345-58303727	73.0606	-0.537876	0.260093	-2.06801	0.0386388	0.99987	Aox3l1
4:44969548-44970146	109.124	-0.534893	0.270011	-1.981	0.047591	0.99987	NA
11:106313796-106314537	176.245	-0.533109	0.271431	-1.96407	0.0495222	0.99987	Cd79b
6:128836451-128836888	71.1089	-0.532845	0.259439	-2.05383	0.0399917	0.99987	NA
3:100702885-100703358	77.541	-0.531441	0.262614	-2.02366	0.0430054	0.99987	NA
2:32061536-32062162	101.742	-0.530902	0.269108	-1.97283	0.0485155	0.99987	Fam78a
10:43745274-43745964	125.943	-0.528422	0.271466	-1.94655	0.0515891	0.99987	NA
8:13595051-13596076	153.096	-0.526824	0.271871	-1.93777	0.0526509	0.99987	Rasa3
4:32167429-32170334	636.128	-0.526473	0.254557	-2.06819	0.038622	0.99987	NA
1:171651883-171652794	170.865	-0.526347	0.271513	-1.93857	0.0525533	0.99987	NA
3:101286746-101289430	753.076	-0.525536	0.252266	-2.08326	0.0372277	0.99987	Cd2
15:9485016-9485902	145.239	-0.520729	0.271904	-1.91512	0.0554775	0.99987	NA
1:165947561-165948303	127.47	-0.520502	0.271613	-1.91633	0.0553227	0.99987	Pou2f1
10:43758788-43761276	541.531	-0.518784	0.256319	-2.02397	0.0429728	0.99987	NA
6:99052063-99053188	312.065	-0.518732	0.264693	-1.95975	0.050025	0.99987	Foxp1
1:128608410-128609442	272.098	-0.517991	0.266641	-1.94265	0.0520582	0.99987	NA
14:33188790-33189241	85.0252	-0.516625	0.266015	-1.94209	0.0521261	0.99987	NA
1:165717327-165717866	102.319	-0.515277	0.269643	-1.91096	0.05601	0.99987	NA
1:187347404-187348612	167.488	-0.515071	0.271492	-1.89719	0.0578031	0.99987	Gpatch2
X:140542063-140543114	249.424	-0.514905	0.267684	-1.92356	0.0544103	0.99987	Tsc22d3
5:101933118-101934734	457.219	-0.513869	0.258562	-1.98741	0.046877	0.99987	Wdfy3
10:60350653-60351923	396.53	-0.51256	0.260705	-1.96605	0.0492923	0.99987	Cdh23
15:97825353-97826029	218.842	-0.512505	0.269204	-1.90378	0.0569388	0.99987	Hdac7
12:86894563-86895185	96.4129	-0.511306	0.268825	-1.902	0.0571712	0.99987	NA
19:46969849-46971066	248.474	-0.510746	0.267595	-1.90865	0.0563068	0.99987	Nt5c2
4:150566667-150567153	64.3035	-0.50877	0.257295	-1.97738	0.0479986	0.99987	Rere
11:118183587-118184059	82.5984	-0.507714	0.265698	-1.91087	0.0560218	0.99987	Cyth1
9:77751536-77752146	104.847	-0.50387	0.27024	-1.86453	0.0622477	0.99987	NA
5:65929563-65929958	70.2604	-0.503838	0.261044	-1.93008	0.0535965	0.99987	NA
2:101598303-101598876	130.05	-0.501341	0.271819	-1.84439	0.0651264	0.99987	NA
8:72351045-72351630	144.865	-0.501241	0.271877	-1.84364	0.0652362	0.99987	Eps15l1
1:164572538-164573368	154.25	-0.500843	0.27172	-1.84323	0.0652956	0.99987	NA
12:99286879-99287653	204.128	-0.50012	0.269652	-1.85469	0.0636412	0.99987	Foxn3
13:23534420-23535109	98.9415	-0.499622	0.269566	-1.85343	0.0638201	0.99987	Hist1h2af, Hist1h3g
11:106387473-106388109	127.097	-0.499543	0.271762	-1.83816	0.0660386	0.99987	Icam2
11:60100172-60100493	85.6023	-0.499485	0.266895	-1.87147	0.0612803	0.99987	NA
15:97464655-97465545	145.867	-0.49901	0.271859	-1.83555	0.0664242	0.99987	NA
15:86180808-86182645	716.673	-0.49733	0.250815	-1.98285	0.0473837	0.99987	Cerk
1:159232240-159233188	154.776	-0.495732	0.27167	-1.82476	0.0680377	0.99987	Rfwd2
17:29111561-29111815	61.4015	-0.494176	0.256487	-1.92671	0.0540157	0.99987	NA
19:37376388-37377058	118.238	-0.493776	0.27148	-1.81883	0.0689371	0.99987	Kif11
1:134061383-134061787	94.0369	-0.492334	0.268971	-1.83043	0.0671855	0.99987	NA
19:45528217-45529697	259.013	-0.491471	0.266341	-1.84527	0.0649978	0.99987	Btrc
16:22545464-22545911	105.9	-0.491398	0.270609	-1.8159	0.0693857	0.99987	Dgkg
12:100351796-100352767	242.721	-0.49086	0.267246	-1.83673	0.0662491	0.99987	Ttc7b
19:58452240-58452917	127.148	-0.49048	0.271813	-1.80447	0.0711571	0.99987	Gfra1
17:64755346-64755685	68.3596	-0.486594	0.26115	-1.86328	0.062423	0.99987	Man2a1
16:31065124-31065565	86.6545	-0.485944	0.267661	-1.81552	0.0694441	0.99987	NA
15:84571253-84572274	202.754	-0.48579	0.269384	-1.80334	0.0713348	0.99987	NA
10:21092186-21093044	238.342	-0.482842	0.267239	-1.80678	0.0707967	0.99987	NA
1:128614094-128615935	385.55	-0.482234	0.259506	-1.85828	0.0631297	0.99987	NA
11:100586079-100586738	115.336	-0.482056	0.271456	-1.77582	0.075763	0.99987	Cnp, Dnajc7
19:37494389-37495282	172.647	-0.482017	0.270859	-1.77959	0.0751433	0.99987	NA
17:5828322-5830061	316.901	-0.481033	0.26274	-1.83083	0.0671261	0.99987	NA
5:100852856-100853360	59.9759	-0.480535	0.256519	-1.87329	0.0610281	0.99987	Agpat9
16:33733575-33734661	221.575	-0.4793	0.268121	-1.78763	0.0738357	0.99987	Heg1
2:101599159-101600593	242.823	-0.478709	0.266834	-1.79403	0.0728078	0.99987	NA
19:34213864-34214359	118.815	-0.478228	0.271649	-1.76046	0.0783291	0.99987	Stambpl1
9:77783364-77784077	126.723	-0.477825	0.271858	-1.75763	0.0788107	0.99987	Gclc
4:53513112-53513817	97.5669	-0.477686	0.269904	-1.76984	0.0767539	0.99987	Slc44a1
19:32256123-32256820	105.475	-0.477514	0.270812	-1.76326	0.0778559	0.99987	Sgms1
17:88665571-88666156	77.7955	-0.477288	0.265512	-1.79761	0.0722386	0.99987	NA
10:96332341-96332847	119.816	-0.475771	0.271703	-1.75107	0.0799334	0.99987	NA
13:41427729-41428176	72.3648	-0.475328	0.263597	-1.80324	0.0713511	0.99987	Nedd9
7:132736833-132737617	292.752	-0.475249	0.263798	-1.80156	0.071614	0.99987	Fgfr2, Fam53b
7:72278780-72279476	90.6596	-0.474975	0.268852	-1.76668	0.077282	0.99987	Mctp2
15:101316102-101317903	345.634	-0.473607	0.260919	-1.81515	0.0695009	0.99987	NA
15:58980461-58981191	140.589	-0.472642	0.271833	-1.73872	0.082084	0.99987	Mtss1
13:92639277-92639787	165.791	-0.472633	0.271027	-1.74386	0.0811832	0.99987	Serinc5
13:23912857-23913370	73.3661	-0.472484	0.264136	-1.78879	0.0736491	0.99987	Slc17a4
1:82290396-82291000	87.7067	-0.472113	0.268347	-1.75934	0.0785197	0.99987	Irs1
17:31261713-31262118	69.4118	-0.471938	0.262486	-1.79796	0.0721841	0.99987	Rsph1
19:21583985-21584728	185.562	-0.471765	0.27002	-1.74715	0.0806108	0.99987	NA
7:80832421-80832840	79.7981	-0.471648	0.266369	-1.77065	0.0766186	0.99987	NA
11:79006747-79007104	71.8896	-0.470802	0.263624	-1.78588	0.0741179	0.99987	NA
10:118976902-118978395	332.82	-0.470476	0.261424	-1.79967	0.0719127	0.99987	NA
5:18010095-18010513	82.2759	-0.47039	0.267113	-1.76102	0.0782353	0.99987	Gnat3
11:98491885-98492912	296.757	-0.469796	0.263335	-1.78402	0.0744203	0.99987	Ikzf3
10:3633212-3634674	406	-0.466358	0.257742	-1.8094	0.0703884	0.99987	NA
1:151716593-151717610	184.612	-0.466186	0.269957	-1.72689	0.0841882	0.99987	Fam129a
9:64788798-64789413	131.73	-0.46605	0.271903	-1.71403	0.0865236	0.99987	NA
3:101270202-101270888	151.501	-0.465823	0.27151	-1.71567	0.0862221	0.99987	NA
17:31752843-31753485	155.455	-0.465764	0.271368	-1.71636	0.0860969	0.99987	NA
7:114301049-114301525	77.8465	-0.465618	0.266011	-1.75037	0.0800544	0.99987	NA
1:95657555-95657891	61.0281	-0.465489	0.258286	-1.80222	0.07151	0.99987	St8sia4
15:59040134-59041017	153.979	-0.464727	0.271412	-1.71225	0.0868497	0.99987	Mtss1
5:146675975-146676542	94.6648	-0.464117	0.269797	-1.72025	0.0853874	0.99987	NA
5:140373035-140373813	140.64	-0.463734	0.271792	-1.70621	0.0879689	0.99987	Snx8
15:95913933-95914366	59.5516	-0.463464	0.257441	-1.80027	0.0718178	0.99987	Ano6
13:30722484-30723081	97.1426	-0.462879	0.270165	-1.71332	0.0866537	0.99987	NA
18:75366498-75367136	97.1426	-0.462879	0.270165	-1.71332	0.0866537	0.99987	Smad7
1:82291059-82291532	64.5072	-0.461718	0.260585	-1.77185	0.0764188	0.99987	Irs1
11:45089870-45090525	129.778	-0.461349	0.271905	-1.69673	0.0897478	0.99987	NA
7:25295726-25298319	635.873	-0.461236	0.249923	-1.84551	0.064963	0.99987	Pafah1b3
7:63911128-63912072	311.674	-0.460374	0.262075	-1.75665	0.0789772	0.99987	Klf13
19:25546313-25547372	217.773	-0.459545	0.267769	-1.7162	0.0861262	0.99987	Dmrt1
1:171920733-171921970	166.368	-0.459525	0.270806	-1.69688	0.0897202	0.99987	Slamf6
11:24081273-24082115	146.596	-0.459323	0.271612	-1.6911	0.0908174	0.99987	Bcl11a
15:62172095-62172645	86.2811	-0.459212	0.268428	-1.71075	0.0871273	0.99987	NA
7:25434832-25435162	65.5085	-0.458848	0.261284	-1.75613	0.0790666	0.99987	NA
8:46852253-46852671	71.9405	-0.458677	0.264215	-1.736	0.0825636	0.99987	NA
8:71759000-71760651	267.702	-0.458607	0.264578	-1.73335	0.0830332	0.99987	NA
1:131947579-131948211	92.7132	-0.458405	0.269629	-1.70013	0.0891063	0.99987	NA
12:101978035-101978445	61.5542	-0.457731	0.259107	-1.76657	0.0773007	0.99987	Cpsf2
9:57906864-57907254	84.8046	-0.457592	0.268152	-1.70647	0.0879211	0.99987	NA
12:99285179-99285652	74.4183	-0.457589	0.265188	-1.72553	0.0844328	0.99987	Foxn3
4:140854038-140854431	57.5999	-0.456386	0.256549	-1.77894	0.0752488	0.99987	NA
14:30184276-30184651	57.5999	-0.456386	0.256549	-1.77894	0.0752488	0.99987	Cacna1d
6:22329887-22330393	93.7144	-0.455685	0.269842	-1.68871	0.0912746	0.99987	Fam3c
6:99340535-99341178	156.508	-0.4552	0.271204	-1.67844	0.0932609	0.99987	Foxp1
5:141055744-141056089	81.8516	-0.454247	0.267549	-1.69781	0.0895441	0.99987	NA
8:95047381-95047943	128.828	-0.454178	0.271904	-1.67036	0.0948479	0.99987	NA
19:41617840-41618234	65.0333	-0.453957	0.261299	-1.73731	0.0823328	0.99987	Slit1
10:111464571-111464937	61.079	-0.452769	0.259119	-1.74734	0.0805781	0.99987	NA
2:50841664-50841988	69.9888	-0.452031	0.263719	-1.71406	0.0865173	0.99987	NA
2:11663122-11664060	111.534	-0.451831	0.271554	-1.66387	0.0961375	0.99987	Il2ra
19:34216245-34216703	72.4666	-0.451021	0.264749	-1.70358	0.0884595	0.99987	Stambpl1
13:52156194-52156686	78.8987	-0.450753	0.266872	-1.68903	0.0912145	0.99987	NA
11:11777201-11777851	99.6713	-0.450727	0.270681	-1.66516	0.095881	0.99987	NA
5:88675242-88675528	59.6025	-0.450629	0.258311	-1.74452	0.0810677	0.99987	Grsf1
6:99388341-99388748	64.5581	-0.448993	0.261313	-1.71822	0.0857571	0.99987	Foxp1
11:6548311-6548925	83.8542	-0.448599	0.268201	-1.67262	0.0944017	0.99987	Ccm2
19:60284418-60284922	73.4679	-0.448114	0.265235	-1.6895	0.0911234	0.99987	NA
6:116679986-116680614	79.9	-0.447896	0.267245	-1.67598	0.0937426	0.99987	NA
10:12868248-12868572	60.6038	-0.447701	0.259125	-1.72774	0.0840349	0.99987	NA
13:51274842-51275966	254.465	-0.445751	0.264921	-1.68258	0.0924566	0.99987	NA
12:103395573-103397499	469.047	-0.445386	0.253971	-1.75369	0.0794837	0.99987	Otub2
17:84183002-84183574	74.4692	-0.44521	0.265696	-1.67564	0.0938087	0.99987	Zfp36l2
11:16950695-16951056	70.5149	-0.444226	0.264278	-1.6809	0.0927815	0.99987	Fbxo48
2:45110217-45111377	191.196	-0.442753	0.269039	-1.64569	0.0998281	0.99987	Zeb2
16:11066305-11067289	275.763	-0.441429	0.263383	-1.676	0.0937383	0.99987	Litaf, Snn
11:67579859-67580557	77.9483	-0.441336	0.266919	-1.65345	0.09824	0.99987	Gas7
5:103724772-103726757	480.486	-0.440598	0.253245	-1.73981	0.0818927	0.99987	Aff1
16:58497883-58498420	80.4261	-0.440355	0.267621	-1.64544	0.0998784	0.99987	St3gal6
11:99136633-99137040	58.6521	-0.440286	0.258313	-1.70447	0.0882942	0.99987	NA
1:153899986-153901085	236.221	-0.439372	0.265906	-1.65236	0.0984611	0.99987	Glul
10:43739663-43741353	394.969	-0.438311	0.256674	-1.70765	0.0877008	0.99987	NA
11:22818116-22818568	68.5633	-0.437194	0.263774	-1.65745	0.0974275	0.99987	NA
14:102905790-102906891	271.86	-0.435406	0.263385	-1.65312	0.098307	0.99987	NA
1:192854841-192855166	67.0868	-0.435066	0.26322	-1.65286	0.0983591	0.99987	Sertad4
4:45395254-45395743	67.0868	-0.435066	0.26322	-1.65286	0.0983591	0.99987	Mcart1
4:3648460-3649124	314.407	-0.433856	0.260687	-1.66428	0.0960568	0.99987	NA
7:66194877-66195200	63.1325	-0.433636	0.261345	-1.65925	0.0970656	0.99987	NA
9:44879912-44880289	63.1325	-0.433636	0.261345	-1.65925	0.0970656	0.99987	Mll1
11:115231320-115231666	55.224	-0.430122	0.256517	-1.67678	0.0935858	0.99987	Tmem104
7:110920586-110921799	416.844	-0.428738	0.255131	-1.68046	0.0928671	0.99987	Mrvi1
1:38231587-38231948	56.2253	-0.427133	0.257431	-1.65922	0.0970723	0.99987	Aff3
X:140505389-140505780	56.2253	-0.427133	0.257431	-1.65922	0.0970723	0.99987	NA
3:84152792-84154847	463.922	-0.422097	0.252742	-1.67007	0.0949051	0.99987	Mnd1
1:20985404-20987490	526.342	-0.416214	0.250059	-1.66447	0.0960193	0.99987	Efhc1
9:113740862-113742098	675.755	0.403874	0.244845	1.64951	0.0990438	0.99987	NA
4:140986858-140990387	1281.66	0.411375	0.236602	1.73868	0.0820915	0.99987	Atp13a2
7:143829610-143830080	308.195	0.430816	0.260881	1.65139	0.0986597	0.99987	Dhcr7
3:108018688-108018986	60.6717	0.431044	0.260159	1.65685	0.0975497	0.99987	Gstm1
12:111538153-111539057	529.108	0.435582	0.251195	1.73404	0.0829113	0.99987	Eif5
6:146675402-146675754	68.2578	0.438462	0.26364	1.66311	0.0962906	0.99987	NA
7:16014886-16015209	77.8465	0.441632	0.26692	1.65455	0.0980164	0.99987	NA
14:18238635-18239352	234.167	0.441902	0.2661	1.66066	0.0967811	0.99987	Nr1d2
5:137533276-137533554	69.7852	0.442367	0.264113	1.67492	0.0939502	0.99987	Epo, Gnb2
8:86624136-86624753	172.155	0.444637	0.270231	1.64539	0.0998885	0.99987	Lonp2
7:25268363-25268905	254.872	0.445137	0.264841	1.68077	0.0928072	0.99987	Cic
17:24850491-24851170	226.632	0.445717	0.266732	1.67103	0.0947164	0.99987	Hagh, Fahd1
5:143403852-143404343	89.9638	0.445925	0.269496	1.65466	0.0979935	0.99987	Kdelr2
13:95324577-95326093	497.491	0.445951	0.252927	1.76316	0.0778732	0.99987	Zbed3
4:150008567-150009042	191.332	0.446479	0.269094	1.65919	0.0970766	0.99987	H6pd
8:13104439-13105590	636.213	0.446583	0.248854	1.79456	0.0727236	0.99987	Pcid2, Cul4a
11:3265835-3266332	120.732	0.447841	0.271865	1.64729	0.0994985	0.99987	Drg1
5:31193282-31193811	95.0212	0.449305	0.270179	1.66299	0.0963145	0.99987	Eif2b4, Snx17
11:69408825-69411273	1222.97	0.450302	0.240435	1.87287	0.061087	0.99987	Kdm6b
8:115706821-115707877	241.804	0.450721	0.265898	1.69509	0.0900576	0.99987	Maf
15:98533594-98534323	309.4	0.450786	0.261729	1.72234	0.085008	0.99987	Kansl2
16:94526460-94526938	135.379	0.451598	0.271831	1.66132	0.0966497	0.99987	Dscr3
Y:90807350-90807594	117.729	0.452135	0.271788	1.66356	0.0962002	0.99987	NA
16:91461359-91461777	82.4287	0.452241	0.267793	1.68877	0.0912628	0.99987	NA
14:17660429-17660829	110.669	0.452302	0.271517	1.66584	0.0957462	0.99987	Thrb
17:56626483-56626842	93.0186	0.452464	0.269833	1.67683	0.0935764	0.99987	Lonp1
9:55208914-55209450	167.675	0.4539	0.270636	1.67716	0.0935111	0.99987	Fbxo22
16:32003275-32003612	84.9574	0.453982	0.268326	1.69191	0.0906639	0.99987	Senp5
2:32287581-32288029	160.615	0.454248	0.270993	1.67624	0.0936918	0.99987	Swi5, Golga2
16:32433826-32434171	66.3061	0.45449	0.261976	1.73486	0.082766	0.99987	Pcyt1a
10:80602780-80603204	148.022	0.457353	0.271541	1.68429	0.0921263	0.99987	Adat3, Scamp4
7:47157990-47158364	64.3035	0.457775	0.260757	1.75556	0.0791628	0.99987	NA
17:57078123-57078742	154.081	0.458188	0.271326	1.6887	0.0912774	0.99987	Dennd1c
11:60777392-60777954	147.021	0.458651	0.271585	1.6888	0.0912583	0.99987	Top3a, Smcr8
16:76372330-76373049	238.851	0.459719	0.2664	1.72567	0.0844063	0.99987	Nrip1
2:27009371-27009724	108.191	0.461191	0.271276	1.70008	0.0891161	0.99987	Adamts13
9:123927516-123928134	145.018	0.461273	0.271665	1.69795	0.089517	0.99987	NA
5:92435277-92435820	94.0708	0.461913	0.269783	1.71217	0.0868662	0.99987	Nup54
2:32570944-32571256	79.9509	0.462219	0.266809	1.7324	0.0832026	0.99987	Dpm2
12:111907576-111908093	116.778	0.46347	0.271691	1.70587	0.0880322	0.99987	Ppp1r13b
14:46831503-46831969	126.367	0.464068	0.271891	1.70682	0.0878562	0.99987	Cgrrf1
11:59662456-59663050	106.188	0.464255	0.271091	1.71254	0.0867967	0.99987	Mprip
11:116424297-116424832	85.0083	0.465428	0.267994	1.73671	0.0824381	0.99987	NA
11:3289552-3290227	264.138	0.466365	0.26507	1.7594	0.0785091	0.99987	Patz1
7:45460071-45460458	76.947	0.467191	0.265699	1.75835	0.0786882	0.99987	Ftl1
11:106216007-106216267	65.3557	0.468447	0.260716	1.79677	0.0723714	0.99987	Ccdc47, Ddx42
13:91223590-91224036	190.484	0.469436	0.269674	1.74076	0.0817264	0.99987	Atg10
5:30665972-30666567	125.892	0.469441	0.271875	1.72668	0.0842245	0.99987	Cenpa
10:11280471-11281805	377.726	0.469806	0.259157	1.81282	0.0698596	0.99987	Fbxo30
5:30907295-30907718	82.0044	0.470367	0.267079	1.76115	0.0782124	0.99987	Agbl5, Ost4
3:96171960-96172421	134.479	0.471093	0.271895	1.73263	0.0831617	0.99987	Mtmr11, Sf3b4
11:62602814-62603561	261.661	0.471462	0.265416	1.77632	0.075681	0.99987	NA
14:20348331-20348632	63.3531	0.471705	0.259385	1.81855	0.06898	0.99987	Ecd, Fam149b
17:34000439-34000944	123.889	0.472337	0.271834	1.73759	0.0822824	0.99987	H2-K1
7:28982051-28982585	212.716	0.472961	0.268445	1.76185	0.078094	0.99987	Eif3k, Map4k1
4:139622860-139623090	62.3518	0.473314	0.258673	1.82978	0.0672826	0.99987	Aldh4a1
7:80323880-80324674	174.361	0.473362	0.27062	1.74918	0.0802601	0.99987	Rccd1, Unc45a
13:90089134-90089488	82.5305	0.475171	0.267046	1.77936	0.075181	0.99987	Xrcc4, Tmem167
11:84870889-84871517	130.474	0.476744	0.271899	1.75338	0.0795361	0.99987	Ggnbp2
11:35834079-35834524	125.943	0.47869	0.271846	1.76089	0.0782575	0.99987	Rars
5:63967754-63968866	496.473	0.479014	0.255081	1.87789	0.0603964	0.99987	Rell1
4:109676240-109676472	58.3467	0.47955	0.255468	1.87714	0.0604988	0.99987	Faf1
15:76710661-76711084	108.293	0.48129	0.271013	1.77589	0.0757504	0.99987	Recql4, Lrrc14
3:88336075-88336553	123.94	0.481623	0.271791	1.77203	0.0763894	0.99987	Smg5
9:119402179-119402698	123.94	0.481623	0.271791	1.77203	0.0763894	0.99987	Acvr2b
11:58322761-58323411	172.409	0.483374	0.270877	1.78448	0.0743455	0.99987	Zfp672
X:163958819-163959151	70.464	0.483807	0.262379	1.84393	0.0651936	0.99987	Zrsr2
18:32239719-32240276	180.997	0.484141	0.270482	1.78992	0.0734674	0.99987	Ercc3
9:109931831-109932355	96.7014	0.48443	0.269644	1.79655	0.0724066	0.99987	Mtap4
2:25982710-25983200	80.0527	0.484908	0.265952	1.82329	0.0682596	0.99987	Camsap1
18:36744680-36745201	151.23	0.48692	0.271686	1.79221	0.073099	0.99987	Ndufa2, Ik
13:43269318-43269713	69.9888	0.490319	0.261783	1.873	0.061069	0.99987	Gfod1
9:107554616-107555508	295.161	0.490655	0.264291	1.8565	0.0633824	0.99987	Rassf1
6:86365719-86366174	102.285	0.490784	0.270244	1.81607	0.0693589	0.99987	Fam136a
10:78464419-78464900	79.5775	0.491241	0.265527	1.85006	0.0643051	0.99987	Pdxk
17:32350073-32350597	126.52	0.491561	0.271799	1.80854	0.0705218	0.99987	Akap8l
17:35134814-35135899	243.162	0.492023	0.267235	1.84116	0.0655977	0.99987	Bag6
19:5636721-5638149	516.906	0.49417	0.255389	1.93497	0.0529935	0.99987	Rela
13:119462422-119462681	59.925	0.494793	0.25544	1.93702	0.0527427	0.99987	NA
X:134541258-134541908	134.208	0.510911	0.271854	1.87936	0.0601953	0.99987	Timm8a1, Btk
15:85657502-85657882	81.2067	0.515294	0.264932	1.94501	0.0517743	0.99987	Let-7b/c2 precursor
9:50603902-50604314	89.3189	0.522108	0.266967	1.9557	0.0504999	0.99987	Sdhd, Timm8b
1:92179691-92180244	106.494	0.52271	0.270021	1.93581	0.0528908	0.99987	NA
17:13007892-13008350	100.435	0.523179	0.269162	1.94373	0.0519282	0.99987	Sod2
4:135876780-135877271	92.3737	0.526862	0.267498	1.96959	0.048885	0.99987	NA
4:123916954-123917327	111.602	0.532705	0.270359	1.97036	0.0487971	0.99987	Rragc
19:5963742-5964214	127.775	0.533257	0.271503	1.96409	0.0495194	0.99987	Pola2
11:5176809-5177780	369.003	0.540797	0.263264	2.0542	0.0399563	0.99987	NA
5:122754833-122755152	69.7682	0.547983	0.257463	2.12839	0.0333046	0.99987	Camkk2
8:119558446-119558776	148.633	0.553331	0.271877	2.03523	0.0418278	0.99987	Mbtps1
X:8251940-8252746	161.803	0.556298	0.271882	2.0461	0.0407463	0.99987	Ftsj1

## Sheet: Table S10
Table S10. Change in occupancy of chromatin states over promoters showing the greatest magnitude changes.
Genes that are differentially expressed in aged vs young pre-B cells are shown in red (aged-up) and blue (aged-down).
The cluster to which each gene was assigned (Fig. 5c) is indicated, as well as the log2 fold change in gene expression from the total RNA-seq analysis in pre-B cells
Gene	Normalised change in state occupancy over promoter					Cluster	Log2 fold change in gene expression (pre-B cells)
	Polycomb	Bivalent	Active promoter	Active regulatory region	Insulator
Ptpn7	7.5333	34.4404	-1567.25	394.687	-0.854363	1	-0.032014
Sell	7.5333	34.4404	-1940.25	-6.31264	-0.854363	1	0.211455
Adck3	7.5333	34.4404	-767.255	795.687	-0.854363	1	0.130357
Traf5	7.5333	34.4404	-507.255	535.687	400.146	1	-0.0900072
Sertad4	408.533	35.4404	-566.255	394.687	-0.854363	1	-0.242623
Zc3h12d	7.5333	34.4404	-1539.25	765.687	-0.854363	1	-0.0560641
Eef2	7.5333	34.4404	-767.255	794.687	-0.854363	1	0.0701107
Tbxa2r	7.5333	34.4404	-1769.25	194.687	-0.854363	1	0.0136987
Tmtc2	7.5333	34.4404	-965.255	594.687	-401.854	1	-0.142586
Polm	7.5333	34.4404	-850.255	879.687	-0.854363	1	0.0551188
Clint1	7.5333	34.4404	-617.255	844.687	-0.854363	1	-0.0470569
Olfr56	7.5333	34.4404	-566.255	597.687	-0.854363	1	0.162789
Ubb	7.5333	34.4404	-1235.25	-6.31264	-0.854363	1	-0.0290154
Pik3r5	7.5333	34.4404	-766.255	594.687	-0.854363	1	0.000473773
Aurkb	7.5333	34.4404	-1365.25	-6.31264	-0.854363	1	-0.095864
Per1	7.5333	34.4404	-683.255	595.687	-0.854363	1	0.0399345
Evi2b	7.5333	34.4404	-1167.25	395.687	-0.854363	1	0.0467884
Evi2a	7.5333	34.4404	-1167.25	395.687	-0.854363	1	0.0345935
Cisd3	7.5333	34.4404	-162.255	596.687	-0.854363	1	0.0458181
Arl5c	7.5333	34.4404	-1247.25	675.687	-0.854363	1	-0.0241941
Gpr65	7.5333	34.4404	-1364.25	-6.31264	-0.854363	1	0.0323917
Gpr137b	7.5333	34.4404	-1167.25	594.687	-0.854363	1	-0.0386414
Hist1h2ak	7.5333	34.4404	-1358.25	-6.31264	-0.854363	1	0.048946
Hist1h3i	7.5333	34.4404	-1460.25	-6.31264	-0.854363	1	0.0150121
Blk	7.5333	34.4404	-1052.25	1283.69	-0.854363	1	-0.085997
Ncf4	7.5333	34.4404	-766.255	795.687	-0.854363	1	0.0394366
Fam83f	7.5333	34.4404	-768.255	996.687	-0.854363	1	0.0144708
Fam55c	7.5333	34.4404	-1185.25	-6.31264	-0.854363	1	0.0199147
H2-DMb2	7.5333	34.4404	-2368.25	1196.69	-0.854363	1	0.156769
H2-Eb1	7.5333	34.4404	-966.255	793.687	-0.854363	1	0.20515
Ng23	7.5333	34.4404	-1769.25	1595.69	-0.854363	1	0.0569434
Msh5	7.5333	34.4404	-565.255	594.687	-0.854363	1	-0.0272054
Clic1	7.5333	34.4404	-366.255	594.687	-0.854363	1	-0.0375061
Poli	7.5333	34.4404	-1247.25	-6.31264	-0.854363	1	-0.0799374
Ehbp1l1	7.5333	34.4404	-1365.25	-6.31264	400.146	1	0.0438755
Fam89b	7.5333	34.4404	-1411.25	-6.31264	400.146	1	-0.0580365
Ms4a1	7.5333	34.4404	-1116.25	994.687	-0.854363	1	0.210495
Ablim1	7.5333	34.4404	-1167.25	194.687	-0.854363	1	0.00496404
Traf1	7.5333	34.4404	-2443.25	995.687	-0.854363	1	0.0678569
Sfpi1	7.5333	34.4404	-967.255	795.687	-0.854363	1	0.0562691
Cst3	7.5333	34.4404	-1358.25	795.687	-0.854363	1	0.0786618
Ctsz	7.5333	34.4404	-503.255	594.687	-0.854363	1	0.118388
Slc17a9	7.5333	34.4404	-1167.25	595.687	-0.854363	1	-0.0129711
P2ry13	7.5333	34.4404	-1766.25	-6.31264	199.146	1	0.0521561
Mnd1	7.5333	34.4404	-763.255	594.687	-0.854363	1	0.0781647
Krtcap2	7.5333	34.4404	-764.255	595.687	-402.854	1	-0.00679283
Cd72	7.5333	34.4404	-763.255	994.687	-0.854363	1	0.0800651
Ptgr1	7.5333	34.4404	-1387.25	194.687	-0.854363	1	-0.210476
Lck	7.5333	34.4404	-566.255	996.687	-0.854363	1	0.0837583
Cd52	7.5333	34.4404	-1367.25	794.687	-0.854363	1	0.258132
Epha2	7.5333	34.4404	-364.255	533.687	-0.854363	1	-0.148757
Preb	7.5333	34.4404	-1367.25	995.687	-0.854363	1	0.117076
Ift172	7.5333	34.4404	-1351.25	380.687	-0.854363	1	-0.0239537
Hsd17b13	7.5333	34.4404	-969.255	887.687	-0.854363	1	-0.0123419
Ncf1	7.5333	34.4404	-1368.25	-6.31264	-401.854	1	0.255861
Ints1	7.5333	34.4404	-1568.25	1595.69	-0.854363	1	-0.00169794
Sgce	7.5333	34.4404	-1168.25	595.687	-0.854363	1	-0.155567
Lmcd1	7.5333	34.4404	-1168.25	1394.69	-0.854363	1	0.0597413
Dusp16	7.5333	34.4404	-1367.25	-6.31264	400.146	1	-0.024278
Tmem238	7.5333	34.4404	-765.255	594.687	-0.854363	1	0.0681705
Rpl28	7.5333	34.4404	-768.255	594.687	-0.854363	1	-0.0289197
Zfp94	7.5333	34.4404	-1366.25	-6.31264	-0.854363	1	-0.0196754
Phldb3	7.5333	34.4404	-1565.25	-6.31264	-0.854363	1	-0.0169334
Cd79a	7.5333	34.4404	-565.255	795.687	-0.854363	1	0.0467055
Tyrobp	7.5333	34.4404	-766.255	594.687	-0.854363	1	0.0931826
Spib	7.5333	34.4404	-968.255	1195.69	-0.854363	1	0.0978643
Man2a2	7.5333	34.4404	-1440.25	470.687	-0.854363	1	0.175306
Tmc5	7.5333	34.4404	-1567.25	-6.31264	400.146	1	-0.140785
Il21r	7.5333	34.4404	-296.255	725.687	-0.854363	1	-0.0911985
Cd19	7.5333	34.4404	-1363.25	795.687	-0.854363	1	0.0110962
Ppp2cb	7.5333	34.4404	-1286.25	-6.31264	-0.854363	1	0.00878934
Ifi30	7.5333	34.4404	-1732.25	394.687	-0.854363	1	0.209931
Smpd3	207.533	-366.56	-969.255	997.687	-0.854363	1	0.0548027
Cbfa2t3	7.5333	34.4404	-362.255	594.687	-0.854363	1	-0.076924
Dpy19l1	7.5333	34.4404	-1404.25	-6.31264	-0.854363	1	0.09526
Scn2b	7.5333	34.4404	-1364.25	-6.31264	-0.854363	1	-0.0575231
Myzap	7.5333	34.4404	-506.255	535.687	-0.854363	1	-0.130049
Bmpr2	8.5333	635.44	-766.255	-6.31264	-0.854363	2	-0.00268115
Irs1	-192.467	1636.44	-1770.25	-6.31264	-0.854363	2	-0.979505
Lrrfip1	408.533	1235.44	-1164.25	-6.31264	-0.854363	2	-0.0366418
Kdm5b	7.5333	1236.44	-1293.25	-6.31264	-0.854363	2	-0.0573654
Kcnmb4	408.533	1035.44	-966.255	-6.31264	-0.854363	2	-0.0616542
Cpd	7.5333	233.44	-165.255	-6.31264	-0.854363	2	-0.132004
Cbx2	207.533	234.44	-164.255	-6.31264	-0.854363	2	-0.087876
Acyp1	8.5333	234.44	-365.255	-6.31264	-0.854363	2	-0.052644
Brf1	7.5333	34.4404	-164.255	-6.31264	521.146	2	-0.0490808
Prr7	7.5333	234.44	-164.255	-6.31264	-0.854363	2	-0.0519333
Myc	7.5333	34.4404	-162.255	-6.31264	401.146	2	-0.0158481
Plec	-465.467	108.44	-366.255	-6.31264	400.146	2	-0.0804633
Brwd1	7.5333	1235.44	-1167.25	-6.31264	-0.854363	2	-0.161326
Gabbr1	7.5333	635.44	-566.255	-6.31264	-0.854363	2	-0.0316054
Rfx2	207.533	233.44	-166.255	-6.31264	-0.854363	2	-0.156753
Gtf2a1l	7.5333	34.4404	-366.255	-248.313	-0.854363	2	-0.062434
Fhod3	-193.467	35.4404	-164.255	-6.31264	-0.854363	2	-0.0804815
Slc52a3	7.5333	34.4404	-769.255	-6.31264	601.146	2	0.0334192
Hcn3	608.533	836.44	-765.255	-6.31264	-0.854363	2	0.0466129
Gbp2	7.5333	34.4404	-764.255	-407.313	-0.854363	2	0.180784
Dock7	7.5333	433.44	-165.255	-6.31264	-0.854363	2	-0.0885207
Trim62	7.5333	435.44	-365.255	-6.31264	-0.854363	2	-0.14685
Fbxo44	207.533	435.44	-365.255	-6.31264	-0.854363	2	0.0268879
Sorcs2	7.5333	34.4404	-1367.25	-6.31264	801.146	2	-0.266083
Ncapg	7.5333	34.4404	-365.255	-6.31264	600.146	2	-0.118454
Auts2	-592.467	635.44	-764.255	-6.31264	-0.854363	2	-0.258603
Art4	7.5333	34.4404	-765.255	-374.313	-0.854363	2	0.0211961
Grwd1	7.5333	234.44	-166.255	-6.31264	-0.854363	2	-0.0842006
Rab30	-95.4667	35.4404	-165.255	-6.31264	-0.854363	2	-0.00284969
Myo7a	7.5333	34.4404	-566.255	-6.31264	401.146	2	0.0712369
Jund	7.5333	34.4404	-767.255	-368.313	-0.854363	2	0.029058
Nrp1	7.5333	1235.44	-1167.25	-6.31264	-0.854363	2	0.0249799
Pigyl	7.5333	34.4404	-766.255	-6.31264	600.146	2	-0.0276712
Bace1	208.533	835.44	-764.255	-6.31264	-0.854363	2	0.011156
Tle3	7.5333	435.44	-168.255	-6.31264	-0.854363	2	-0.0050307
Rfx7	7.5333	34.4404	-565.255	-267.313	400.146	2	-0.0538847
Topbp1	7.5333	34.4404	-365.255	-6.31264	485.146	2	-0.0242221
Tsc22d3	208.533	835.44	-967.255	194.687	-0.854363	2	-0.171156
Usf1	7.5333	34.4404	-166.255	-607.313	-0.854363	3	-0.0132708
Hist1h4n	7.5333	34.4404	-164.255	-501.313	-0.854363	3	0.0297268
Hist1h2ap	7.5333	34.4404	-89.2549	-605.313	-0.854363	3	-0.0502105
Susd3	7.5333	34.4404	-167.255	-805.313	-0.854363	3	0.0370148
Diras2	7.5333	34.4404	-164.255	-343.313	-0.854363	3	-0.12182
Nmral1	7.5333	34.4404	-365.255	-406.313	-0.854363	3	0.00441296
Tjap1	7.5333	34.4404	-164.255	-407.313	-0.854363	3	0.0133685
Rbm17	7.5333	34.4404	-365.255	-1208.31	-0.854363	3	0.00644907
Fam110a	7.5333	34.4404	-364.255	-407.313	-0.854363	3	-0.0792322
Cass4	7.5333	34.4404	-164.255	-300.313	-0.854363	3	0.00687635
Zkscan16	7.5333	34.4404	-161.255	-807.313	-0.854363	3	0.0141023
Rell1	7.5333	34.4404	-366.255	-407.313	-0.854363	3	0.143551
Bend4	208.533	234.44	34.7451	-6.31264	-0.854363	3	-0.214552
Aplp2	7.5333	234.44	35.7451	-6.31264	-0.854363	3	-0.0254415
Dhx9	7.5333	34.4404	-164.255	194.687	-402.854	4	0.000976911
Srgap1	408.533	35.4404	-165.255	-6.31264	-0.854363	4	-0.0640219
Slfn5	1408.53	34.4404	-1565.25	-6.31264	-0.854363	4	0.0388997
Cuedc1	807.533	435.44	-364.255	-6.31264	-0.854363	4	-0.151656
Cap2	1808.53	34.4404	-565.255	-6.31264	-0.854363	4	-0.0312424
Sgms1	194.533	48.4404	-165.255	-6.31264	-0.854363	4	-0.14055
Uchl1	1008.53	435.44	-565.255	-6.31264	-0.854363	4	-0.142442
Lrwd1	7.5333	34.4404	-165.255	-6.31264	-601.854	4	-0.0836958
Alkbh4	7.5333	34.4404	-165.255	-6.31264	-601.854	4	0.0742884
Gas8	1073.53	34.4404	-164.255	-6.31264	-0.854363	4	-0.0122957
Satb2	-1391.47	34.4404	235.745	-6.31264	-0.854363	5	-0.0377751
Sox13	-1115.47	34.4404	235.745	-6.31264	-0.854363	5	-0.03492
Gnaz	-992.467	34.4404	34.7451	-6.31264	-0.854363	5	0.0486204
Fstl3	-1392.47	-138.56	235.745	-6.31264	-0.854363	5	0.0440474
Tmcc3	-1793.47	34.4404	235.745	-6.31264	-0.854363	5	-0.110014
Epn2	-1405.47	-166.56	235.745	-6.31264	-0.854363	5	-0.0527107
Specc1	-1472.47	-165.56	34.7451	-6.31264	-0.854363	5	0.0299145
Myo18a	-1138.47	-166.56	235.745	-6.31264	-0.854363	5	-0.000425762
Spnb1	-945.467	-167.56	235.745	-6.31264	-0.854363	5	0.0304143
Bcl11b	-993.467	34.4404	235.745	-6.31264	-0.854363	5	0.122026
Zfp386	7.5333	34.4404	235.745	-6.31264	600.146	5	0.113987
Wapal	-1365.47	-166.56	35.7451	-6.31264	-0.854363	5	0.220904
Ncald	-1394.47	32.4404	235.745	-6.31264	-0.854363	5	0.00452758
Pppde2	7.5333	34.4404	235.745	-6.31264	562.146	5	-0.0380244
Slc2a13	-1392.47	34.4404	235.745	-6.31264	400.146	5	-0.00028289
Pdzrn4	-1193.47	34.4404	235.745	-6.31264	-0.854363	5	0.0213344
D16H22S680E	-1193.47	36.4404	235.745	-6.31264	-0.854363	5	-0.0396846
Arvcf	-1193.47	36.4404	235.745	-6.31264	-0.854363	5	-0.0760319
Rgmb	-1592.47	-165.56	235.745	-6.31264	-0.854363	5	0.0778613
Mcc	-1792.47	34.4404	235.745	-6.31264	-0.854363	5	-0.0131906
Trim36	-1099.47	34.4404	235.745	-6.31264	-0.854363	5	0.0550797
Nfatc1	-392.467	207.44	-136.255	-6.31264	-0.854363	5	-0.0256284
Yif1a	-554.467	197.44	35.7451	-6.31264	-0.854363	5	0.0263737
Gda	-1393.47	34.4404	235.745	-6.31264	-0.854363	5	0.0374496
Gbf1	-1184.47	34.4404	-364.255	-6.31264	-0.854363	5	0.00632015
Cerkl	-3908.47	34.4404	235.745	-6.31264	-0.854363	5	0.131854
Ell3	-1392.47	34.4404	-588.255	194.687	-0.854363	5	-0.00480373
Fbn1	-992.467	34.4404	235.745	-6.31264	-0.854363	5	0.0965939
Tshz2	-1392.47	34.4404	235.745	-6.31264	-0.854363	5	0.0239548
Pfdn4	-992.467	34.4404	235.745	-6.31264	-0.854363	5	-0.0686232
Il11ra1	-1192.47	34.4404	235.745	-6.31264	-0.854363	5	0.0423646
Foxd2	-394.467	234.44	-165.255	-6.31264	200.146	5	0.018649
Tnfrsf14	7.5333	34.4404	237.745	595.687	-0.854363	5	0.148601
Fam101a	-993.467	-163.56	235.745	-6.31264	-0.854363	5	0.0436372
Jagn1	7.5333	34.4404	35.7451	-6.31264	600.146	5	0.0263198
Lrtm2	-1793.47	34.4404	235.745	-6.31264	-0.854363	5	0.0823824
Sspn	-794.467	34.4404	235.745	594.687	-401.854	5	-0.0938977
Apoe	-1593.47	34.4404	235.745	-6.31264	-0.854363	5	-0.00280137
Ank1	-992.467	34.4404	235.745	-6.31264	-0.854363	5	0.0317256
Tmem66	-1056.47	34.4404	35.7451	-6.31264	-0.854363	5	0.0641458
Fhod1	-392.467	234.44	-163.255	-6.31264	-0.854363	5	-0.00766054
Slc9a5	-392.467	234.44	-163.255	-6.31264	-0.854363	5	-0.0361461
Myo5c	-1393.47	34.4404	235.745	-6.31264	-0.854363	5	-0.0338388
Hcrtr2	-1392.47	34.4404	235.745	-6.31264	-0.854363	5	0.0321656
Dlg3	-1393.47	34.4404	235.745	-6.31264	-0.854363	5	-0.0293782
Fn1	-393.467	-1968.56	1838.75	-6.31264	-0.854363	6	0.0370723
Wnt10a	-1577.47	-765.56	636.745	-6.31264	-0.854363	6	0.0425796
Hjurp	7.5333	34.4404	1768.75	-6.31264	-0.854363	6	-0.0122199
Sned1	-193.467	-1768.56	1636.75	-6.31264	-0.854363	6	0.0360985
Tmem163	7.5333	-3368.56	3034.75	-6.31264	-0.854363	6	-0.00713729
Prtn3	7.5333	-1566.56	1436.75	-6.31264	-0.854363	6	0.0750562
Lgr5	-193.467	-1566.56	1114.75	-6.31264	-0.854363	6	0.0465174
Ubtd2	-793.467	-1167.56	1437.75	-6.31264	-0.854363	6	-0.0933942
Adam19	-393.467	-3060.56	3331.75	-6.31264	-0.854363	6	0.142932
Timp2	-192.467	35.4404	235.745	-6.31264	-0.854363	6	0.0835164
Atxn7l1	-193.467	-1167.56	1437.75	-6.31264	-0.854363	6	-0.12559
Dock4	-946.467	-365.56	438.745	-6.31264	-0.854363	6	-0.117886
Jdp2	7.5333	-1767.56	1437.75	-6.31264	-0.854363	6	0.0878213
Ptpn21	-1192.47	-661.56	731.745	-6.31264	-0.854363	6	0.0361831
Lrrc16a	7.5333	-1567.56	1636.75	-6.31264	-0.854363	6	0.0393503
Atxn1	7.5333	-1566.56	1633.75	-6.31264	-0.854363	6	0.0340159
S1pr3	-193.467	-1566.56	1836.75	-6.31264	-0.854363	6	0.119227
Mctp1	-393.467	-1968.56	1838.75	-6.31264	-0.854363	6	0.315805
Tsc22d1	-594.467	-2968.56	3238.75	-6.31264	-0.854363	6	0.269218
Rai14	-193.467	-1766.56	2438.75	-6.31264	-0.854363	6	0.0484576
Sema5a	7.5333	-2169.56	1837.75	-6.31264	-0.854363	6	0.165365
Laptm4b	-793.467	-1167.56	1438.75	-6.31264	-0.854363	6	0.236913
Zfpm2	-393.467	-1566.56	1035.75	-6.31264	-0.854363	6	0.0313382
H1f0	-993.467	-363.56	235.745	-6.31264	-0.854363	6	-0.0850269
Scn8a	-975.467	-565.56	235.745	-6.31264	-0.854363	6	0.039879
Grasp	-992.467	-366.56	436.745	-6.31264	-0.854363	6	-0.0373556
Adcy9	7.5333	-1567.56	1438.75	-6.31264	-0.854363	6	-0.0333024
Gp5	7.5333	-1887.56	2159.75	-6.31264	-0.854363	6	0.0282361
Alcam	7.5333	-1793.56	2063.75	-6.31264	-0.854363	6	0.024758
App	7.5333	-1567.56	1636.75	-6.31264	-0.854363	6	0.0710915
H2-Q6	7.5333	-1967.56	2038.75	-6.31264	-0.854363	6	0.23079
H2-Q7	7.5333	-1567.56	1637.75	-6.31264	-0.854363	6	0.000397325
Mapre2	7.5333	-2167.56	2036.75	-6.31264	-0.854363	6	-0.0783314
D18Ertd653e	7.5333	36.4404	235.745	-6.31264	-0.854363	6	-0.226624
Dtx4	-393.467	-1567.56	1438.75	-6.31264	-0.854363	6	0.021724
Slit1	-994.467	-567.56	436.745	-6.31264	-0.854363	6	-0.0328328
Cacna1b	-393.467	-1569.56	1636.75	-6.31264	-0.854363	6	-0.165564
Fmnl2	-193.467	-1967.56	2037.75	-6.31264	-0.854363	6	-0.0369779
Bahd1	-593.467	-1366.56	1438.75	-6.31264	-0.854363	6	0.0949373
Plcb4	7.5333	-1367.56	1438.75	-6.31264	-0.854363	6	0.0151061
Dstn	-1373.47	-1167.56	1236.75	-6.31264	-0.854363	6	-0.110822
Nespas	-1193.47	-1366.56	34.7451	-6.31264	-0.854363	6	-0.210222
Lix1l	173.533	-1736.56	1638.75	-6.31264	-0.854363	6	-0.0793541
Ankrd6	-1934.47	-967.56	1238.75	-6.31264	-0.854363	6	0.117521
Klf4	7.5333	-1566.56	1640.75	-6.31264	-0.854363	6	0.041966
Zbtb8a	7.5333	-1566.56	1637.75	-6.31264	-0.854363	6	-0.0777775
Spsb1	-1193.47	-567.56	435.745	-6.31264	-0.854363	6	0.00182501
Klhl7	-193.467	-1567.56	1638.75	-6.31264	-0.854363	6	0.0144511
Yes1	-1192.47	-363.56	436.745	-6.31264	-0.854363	6	0.120803
Klf3	7.5333	-1567.56	1436.75	-6.31264	-0.854363	6	0.109659
Ccdc64	-393.467	-1769.56	1437.75	-6.31264	-0.854363	6	0.0270476
Plxna1	7.5333	-1567.56	1236.75	-6.31264	-0.854363	6	0.0192163
Magi1	-993.467	-565.56	636.745	-6.31264	-0.854363	6	-0.171451
March8	7.5333	-1368.56	1638.75	-6.31264	-0.854363	6	0.0395241
Atn1	7.5333	-1566.56	1835.75	-6.31264	-0.854363	6	0.0362988
Ccnd2	-245.467	-3365.56	3436.75	-6.31264	-0.854363	6	0.447126
Rassf8	207.533	-1766.56	1438.75	-6.31264	-0.854363	6	-0.150059
Cyfip1	7.5333	-1766.56	1635.75	-6.31264	-0.854363	6	0.0360227
Tmem135	-1715.47	-1166.56	1237.75	-6.31264	-0.854363	6	-0.0721108
Tmc7	-593.467	-1368.56	1438.75	-6.31264	-0.854363	6	-0.222939
Gsg1l	7.5333	36.4404	235.745	-6.31264	-0.854363	6	0.00729997
Gsr	-16.4667	-2168.56	2038.75	-6.31264	-0.854363	6	0.120832
Gab1	7.5333	-1567.56	1638.75	-6.31264	-0.854363	6	0.0706341
Maf	7.5333	-1473.56	1742.75	-6.31264	-0.854363	6	0.161227
Nrg4	-2650.47	-1768.56	1836.75	-6.31264	-0.854363	6	0.0314264
Iqsec2	-593.467	-1366.56	1636.75	-6.31264	-0.854363	6	0.0425927
Ptpn14	1006.53	-1166.56	235.745	-6.31264	-0.854363	7	0.0347647
Ntn1	807.533	-365.56	235.745	-6.31264	-0.854363	7	-0.164039
Rap1gap2	1208.53	34.4404	235.745	-6.31264	-0.854363	7	0.0340423
Ramp2	806.533	-966.56	235.745	-6.31264	-0.854363	7	-0.00356539
Bahcc1	855.533	-813.56	235.745	-6.31264	-0.854363	7	-0.0441315
Kcnk10	807.533	34.4404	234.745	-6.31264	-0.854363	7	0.0318591
Tnfaip2	1006.53	-966.56	235.745	-6.31264	-0.854363	7	0.0598246
Crip2	807.533	-165.56	235.745	-6.31264	-0.854363	7	0.0172576
Itga1	408.533	35.4404	34.7451	-6.31264	-0.854363	7	-0.00536612
Dach1	1008.53	-1365.56	-99.2549	-6.31264	-0.854363	7	-0.000308755
Elfn2	1206.53	-1166.56	235.745	-6.31264	199.146	7	-0.0258896
Wnt10b	2158.53	-2117.56	235.745	-6.31264	-0.854363	7	0.0764155
Cpne5	1406.53	-1166.56	235.745	-6.31264	-0.854363	7	-0.0570444
Col11a2	1408.53	34.4404	235.745	-6.31264	-0.854363	7	-0.0312239
Trerf1	808.533	-767.56	235.745	-6.31264	-0.854363	7	-0.00454469
Gnal	1006.53	-766.56	235.745	-6.31264	-0.854363	7	-0.00464236
Setbp1	608.533	34.4404	235.745	-6.31264	-0.854363	7	0.154974
Nt5c2	1607.53	-565.56	235.745	-6.31264	-0.854363	7	-0.0837572
Hspa12a	807.533	-365.56	235.745	-6.31264	-0.854363	7	0.00129973
Rnd3	197.533	45.4404	35.7451	-6.31264	-0.854363	7	0.0415871
Tal1	681.533	-165.56	235.745	-6.31264	-0.854363	7	0.117048
Sepn1	808.533	-165.56	235.745	-6.31264	-0.854363	7	0.100207
Casz1	1006.53	-1166.56	235.745	-6.31264	-0.854363	7	-0.0147829
Cacna2d1	807.533	34.4404	235.745	-6.31264	-0.854363	7	-0.0636047
Sdk1	1007.53	-766.56	235.745	-6.31264	-0.854363	7	-0.237457
Mtus2	1006.53	34.4404	235.745	-6.31264	-401.854	7	0.018074
Asns	1007.53	-966.56	235.745	-6.31264	-0.854363	7	0.0459281
Tmtc1	608.533	-365.56	235.745	-6.31264	-0.854363	7	-0.0622933
Bbc3	808.533	-764.56	-164.255	-6.31264	-0.854363	7	0.0504672
Ercc1	930.533	-689.56	-164.255	-6.31264	-400.854	7	-0.0275222
Blvrb	1006.53	-1568.56	35.7451	194.687	-401.854	7	-0.0976417
Cebpa	1007.53	-965.56	235.745	-6.31264	-0.854363	7	0.0222479
Ccnd1	977.533	-735.56	34.7451	-6.31264	-0.854363	7	0.0465888
Kbtbd11	806.533	-766.56	235.745	-6.31264	-0.854363	7	0.0445059
Htra4	1407.53	-766.56	235.745	-6.31264	-0.854363	7	-0.134516
Aff3	7.5333	34.4404	435.745	-407.313	-0.854363	8	-0.154816
Dnajb2	7.5333	34.4404	237.745	-407.313	-0.854363	8	0.054455
Tnnt2	7.5333	34.4404	235.745	-407.313	-0.854363	8	0.126744
Spns3	7.5333	34.4404	429.745	-607.313	-0.854363	8	-0.0446144
Cbll1	7.5333	34.4404	35.7451	-407.313	-0.854363	8	0.0051278
Asb2	7.5333	34.4404	133.745	-407.313	400.146	8	0.202191
Hist1h2br	7.5333	34.4404	35.7451	-605.313	-0.854363	8	-0.0875845
Msra	7.5333	34.4404	235.745	-407.313	-0.854363	8	-0.174437
Slc25a37	7.5333	34.4404	235.745	-404.313	-0.854363	8	0.102141
Fgfr1op	7.5333	34.4404	34.7451	-606.313	-0.854363	8	0.0962745
Dnahc8	7.5333	34.4404	235.745	-406.313	-0.854363	8	-0.164027
Slc37a1	7.5333	34.4404	234.745	-407.313	-401.854	8	0.131455
H2-Eb2	7.5333	34.4404	235.745	-808.313	-0.854363	8	-0.0302332
Il33	7.5333	34.4404	235.745	-393.313	-0.854363	8	-0.0483562
Notch1	7.5333	34.4404	235.745	-244.313	-0.854363	8	-0.0498133
Ak8	7.5333	34.4404	33.7451	-407.313	-0.854363	8	-0.00704832
Spo11	7.5333	34.4404	234.745	-407.313	-0.854363	8	0.214696
Zfp931	7.5333	34.4404	235.745	-407.313	-0.854363	8	0.0582189
Gpr171	7.5333	34.4404	235.745	-407.313	-0.854363	8	0.0736782
Dennd2d	7.5333	34.4404	35.7451	-407.313	-0.854363	8	0.0279237
Susd1	7.5333	34.4404	35.7451	-340.313	-0.854363	8	-0.025335
Acot11	7.5333	34.4404	236.745	-407.313	-0.854363	8	-0.0720575
Clnk	7.5333	34.4404	235.745	-407.313	-0.854363	8	0.0368526
Fbxl5	7.5333	34.4404	235.745	-606.313	-0.854363	8	-0.0439388
Btbd8	7.5333	34.4404	233.745	-607.313	-0.854363	8	0.0352555
Tctn1	7.5333	34.4404	35.7451	-367.313	-0.854363	8	-0.114485
Alox5ap	7.5333	34.4404	235.745	-407.313	-0.854363	8	0.0199369
Rbm28	7.5333	34.4404	235.745	-407.313	-0.854363	8	-0.0336305
Klf2	7.5333	34.4404	236.745	-407.313	-0.854363	8	-0.0459397
Pla2g15	7.5333	34.4404	35.7451	-407.313	-0.854363	8	0.0844857
Amica1	7.5333	34.4404	236.745	-407.313	-0.854363	8	0.0599962
Pou2af1	7.5333	34.4404	235.745	-1217.31	-0.854363	8	-0.0227466
Wdr61	7.5333	34.4404	35.7451	-407.313	18.1456	8	0.0101126
Arhgap18	7.5333	34.4404	235.745	-6.31264	-601.854	9	-0.024816
Meis1	408.533	-1767.56	1235.75	-6.31264	-0.854363	9	0.0344478
Prpsap1	7.5333	34.4404	235.745	-6.31264	-402.854	9	0.128067
Smoc1	1407.53	-967.56	836.745	-6.31264	-0.854363	9	-0.108859
Vcan	1406.53	-1567.56	635.745	-6.31264	-0.854363	9	0.00386124
Bambi	806.533	-1166.56	1238.75	-6.31264	-0.854363	9	0.0271052
Ctif	612.533	-1568.56	836.745	-6.31264	-0.854363	9	-0.0533316
Trim69	7.5333	34.4404	235.745	-6.31264	-601.854	9	-0.00526665
Rsrc1	916.533	-1566.56	235.745	-6.31264	-0.854363	9	-0.111193
Mtx1	1207.53	-1567.56	635.745	-6.31264	-0.854363	9	-0.020769
Sfn	607.533	-1701.56	969.745	-6.31264	-0.854363	9	-0.0513695
Ski	699.533	-966.56	635.745	-6.31264	-0.854363	9	0.047434
Kcnc3	807.533	-1166.56	637.745	-6.31264	-0.854363	9	-0.0862909

[truncated: 6 more sheets: Table S11, Table S12, Table S13, Table S14, Table S15, Table S16]
