# Supplementary material for: Genome organization and chromatin analysis identify transcriptional downregulation of insulin-like growth factor signaling as a hallmark of aging in developing B cells
Source: Genome Biol. 2018 Sep 5;19:126. doi: 10.1186/s13059-018-1489-y (PMC6124017; doi:10.1186/s13059-018-1489-y)
Supplement: Supplementary file 3 — Chromatin segmentation output for young pre-B cells. TXT file listing chromatin segmentation output for young pre-B cells. (TXT 4627 kb) [file 13059_2018_1489_MOESM3_ESM.txt]

Chromosome	Start	End	State
1	0	3670400	Background
1	3670400	3671400	Polycomb
1	3671400	4490800	Background
1	4490800	4494200	Polycomb
1	4494200	4496000	Background
1	4496000	4498200	Polycomb
1	4498200	4571400	Background
1	4571400	4572400	Active promoter
1	4572400	4768400	Background
1	4768400	4768800	Insulator
1	4768800	4769800	Background
1	4769800	4770200	Insulator
1	4770200	4784600	Background
1	4784600	4785200	Active promoter
1	4785200	4785400	Active promoter
1	4785400	4785800	Active promoter
1	4785800	4786400	Active promoter
1	4786400	4786800	Active promoter
1	4786800	4807000	Background
1	4807000	4807400	Active promoter
1	4807400	4808200	Active promoter
1	4808200	4808400	Active promoter
1	4808400	4809000	Active promoter
1	4809000	4856800	Background
1	4856800	4857400	Active promoter
1	4857400	4857800	Active promoter
1	4857800	4858400	Active promoter
1	4858400	4858800	Active promoter
1	4858800	4859200	Active promoter
1	4859200	5017600	Background
1	5017600	5021200	Polycomb
1	5021200	5082600	Background
1	5082600	5082800	Active promoter
1	5082800	5083000	Active promoter
1	5083000	5083600	Active promoter
1	5083600	5084400	Active promoter
1	5084400	6213600	Background
1	6213600	6214000	Active promoter
1	6214000	6214200	Active promoter
1	6214200	6215200	Active promoter
1	6215200	6215600	Active promoter
1	6215600	6216200	Active promoter
1	6216200	6263000	Background
1	6263000	6263200	Active regulatory region
1	6263200	6358400	Background
1	6358400	6360000	Polycomb
1	6360000	6382600	Background
1	6382600	6382800	Active promoter
1	6382800	6383400	Active promoter
1	6383400	6383600	Active promoter
1	6383600	6406000	Background
1	6406000	6406200	Active promoter
1	6406200	6406400	Active promoter
1	6406400	6406600	Active promoter
1	6406600	6406800	Active promoter
1	6406800	6407200	Active promoter
1	6407200	6440200	Background
1	6440200	6442000	Polycomb
1	6442000	6760200	Background
1	6760200	6760400	Active promoter
1	6760400	6761000	Active promoter
1	6761000	6761400	Active promoter
1	6761400	7087800	Background
1	7087800	7088200	Active promoter
1	7088200	7088400	Active promoter
1	7088400	7088800	Active promoter
1	7088800	7089000	Active promoter
1	7089000	7089400	Active promoter
1	7089400	7089800	Active promoter
1	7089800	7091200	Active promoter
1	7091200	7165400	Background
1	7165400	7165800	Active regulatory region
1	7165800	7204800	Background
1	7204800	7205200	Insulator
1	7205200	7205800	Background
1	7205800	7207000	Active promoter
1	7207000	7396600	Background
1	7396600	7396800	Active promoter
1	7396800	7397000	Active promoter
1	7397000	7397400	Active promoter
1	7397400	7397600	Active promoter
1	7397600	7398000	Active promoter
1	7398000	7398200	Active promoter
1	7398200	7398600	Active promoter
1	7398600	7398800	Active promoter
1	7398800	7399200	Active promoter
1	7399200	9544400	Background
1	9544400	9545000	Active promoter
1	9545000	9545200	Active promoter
1	9545200	9545400	Active promoter
1	9545400	9545600	Active promoter
1	9545600	9545800	Active promoter
1	9545800	9546000	Active promoter
1	9546000	9547000	Active promoter
1	9547000	9573200	Background
1	9573200	9573600	Insulator
1	9573600	9588600	Background
1	9588600	9588800	Active regulatory region
1	9588800	9591600	Background
1	9591600	9592000	Active promoter
1	9592000	9592400	Active promoter
1	9592400	9696800	Background
1	9696800	9697200	Insulator
1	9697200	9699200	Background
1	9699200	9699800	Active promoter
1	9699800	9700000	Active promoter
1	9700000	9700200	Active promoter
1	9700200	9700400	Active promoter
1	9700400	9701000	Active promoter
1	9701000	9701800	Active promoter
1	9701800	9744600	Background
1	9744600	9747600	Active promoter
1	9747600	9747800	Active promoter
1	9747800	9748400	Active promoter
1	9748400	9748800	Active promoter
1	9748800	9749200	Active promoter
1	9749200	9772800	Background
1	9772800	9773200	Insulator
1	9773200	9796800	Background
1	9796800	9797400	Active promoter
1	9797400	9797600	Active promoter
1	9797600	9797800	Active promoter
1	9797800	9798600	Active promoter
1	9798600	9798800	Active promoter
1	9798800	9799400	Active promoter
1	9799400	9847800	Background
1	9847800	9848000	Active promoter
1	9848000	9848600	Active promoter
1	9848600	9849200	Active promoter
1	9849200	9876400	Background
1	9876400	9877200	Active promoter
1	9877200	9942800	Background
1	9942800	9943600	Active promoter
1	9943600	9943800	Active promoter
1	9943800	9944200	Active promoter
1	9944200	9944400	Active promoter
1	9944400	9945000	Active promoter
1	9945000	9965800	Background
1	9965800	9966800	Polycomb
1	9966800	9967800	Bivalent
1	9967800	9968400	Bivalent
1	9968400	9969000	Bivalent
1	9969000	9969400	Polycomb
1	9969400	10036800	Background
1	10036800	10037400	Active promoter
1	10037400	10037800	Active promoter
1	10037800	10038400	Active promoter
1	10038400	10038800	Active promoter
1	10038800	10039400	Active promoter
1	10039400	10039600	Active promoter
1	10039600	10040000	Active promoter
1	10040000	10040200	Active promoter
1	10040200	10040400	Active promoter
1	10040400	10041000	Active promoter
1	10041000	10089600	Background
1	10089600	10090000	Insulator
1	10090000	10231600	Background
1	10231600	10232200	Active promoter
1	10232200	10232400	Active promoter
1	10232400	10233400	Active promoter
1	10233400	10234200	Active promoter
1	10234200	10880000	Background
1	10880000	10880400	Active promoter
1	10880400	10993200	Background
1	10993200	10994400	Polycomb
1	10994400	12644600	Background
1	12644600	12645000	Active regulatory region
1	12645000	12657400	Background
1	12657400	12657800	Active regulatory region
1	12657800	12836800	Background
1	12836800	12837200	Insulator
1	12837200	12875200	Background
1	12875200	12875600	Active promoter
1	12875600	12875800	Active promoter
1	12875800	12876400	Active promoter
1	12876400	12990000	Background
1	12990000	12990200	Active promoter
1	12990200	12990600	Active promoter
1	12990600	12991600	Active promoter
1	12991600	12992000	Active promoter
1	12992000	12992400	Active promoter
1	12992400	12992600	Active promoter
1	12992600	12992800	Active promoter
1	12992800	12993400	Active promoter
1	12993400	13050000	Background
1	13050000	13050600	Insulator
1	13050600	13052000	Background
1	13052000	13052400	Active promoter
1	13052400	13052800	Active promoter
1	13052800	13123400	Background
1	13123400	13129000	Polycomb
1	13129000	13151000	Background
1	13151000	13151400	Insulator
1	13151400	13293000	Background
1	13293000	13294200	Active promoter
1	13294200	13336000	Background
1	13336000	13336800	Active promoter
1	13336800	13371600	Background
1	13371600	13372400	Active promoter
1	13372400	13372600	Active promoter
1	13372600	13372800	Active promoter
1	13372800	13373200	Active promoter
1	13373200	13373600	Active promoter
1	13373600	13375000	Active promoter
1	13375000	13375600	Active promoter
1	13375600	13383800	Background
1	13383800	13385400	Active regulatory region
1	13385400	13385600	Active regulatory region
1	13385600	13386000	Active regulatory region
1	13386000	13425600	Background
1	13425600	13426400	Active promoter
1	13426400	13426800	Active promoter
1	13426800	13427000	Active promoter
1	13427000	13427600	Active promoter
1	13427600	13494600	Background
1	13494600	13495200	Active promoter
1	13495200	13513600	Background
1	13513600	13514600	Active promoter
1	13514600	13531400	Background
1	13531400	13532000	Insulator
1	13532000	13572000	Background
1	13572000	13572200	Active promoter
1	13572200	13572400	Active promoter
1	13572400	13572800	Active promoter
1	13572800	13573800	Active promoter
1	13573800	13574400	Active promoter
1	13574400	13575200	Active promoter
1	13575200	13575400	Active promoter
1	13575400	13587800	Background
1	13587800	13588800	Active promoter
1	13588800	13589200	Active promoter
1	13589200	13589800	Active promoter
1	13589800	13590400	Active promoter
1	13590400	13591000	Active promoter
1	13591000	13593200	Background
1	13593200	13593400	Active regulatory region
1	13593400	13593600	Active regulatory region
1	13593600	13593800	Active regulatory region
1	13593800	13594000	Active regulatory region
1	13594000	13598800	Background
1	13598800	13599000	Active promoter
1	13599000	13599200	Active promoter
1	13599200	13599400	Active promoter
1	13599400	13599800	Active promoter
1	13599800	13600800	Active promoter
1	13600800	13659200	Background
1	13659200	13659800	Active promoter
1	13659800	13660000	Active promoter
1	13660000	13660200	Active promoter
1	13660200	13660600	Active promoter
1	13660600	13660800	Active promoter
1	13660800	13661200	Active promoter
1	13661200	13706400	Background
1	13706400	13706800	Insulator
1	13706800	13747000	Background
1	13747000	13747200	Active regulatory region
1	13747200	13747800	Active promoter
1	13747800	13748000	Active promoter
1	13748000	13748200	Active promoter
1	13748200	13770200	Background
1	13770200	13770600	Active regulatory region
1	13770600	13770800	Active promoter
1	13770800	13771200	Active promoter
1	13771200	13771600	Active promoter
1	13771600	13772000	Active promoter
1	13772000	13772400	Active promoter
1	13772400	13772800	Active regulatory region
1	13772800	13787000	Background
1	13787000	13787400	Active regulatory region
1	13787400	13789200	Background
1	13789200	13789600	Insulator
1	13789600	13980400	Background
1	13980400	13980600	Active regulatory region
1	13980600	14104600	Background
1	14104600	14104800	Active regulatory region
1	14104800	14143800	Background
1	14143800	14144400	Active regulatory region
1	14144400	14150400	Background
1	14150400	14150800	Active promoter
1	14150800	14151000	Active promoter
1	14151000	14151600	Active promoter
1	14151600	14196600	Background
1	14196600	14197000	Active regulatory region
1	14197000	14264200	Background
1	14264200	14264600	Active regulatory region
1	14264600	14306600	Background
1	14306600	14309400	Active promoter
1	14309400	14309600	Active promoter
1	14309600	14310200	Active promoter
1	14310200	14310400	Active promoter
1	14310400	14311000	Active promoter
1	14311000	14502600	Background
1	14502600	14506200	Polycomb
1	14506200	14506600	Bivalent
1	14506600	14506800	Bivalent
1	14506800	14507000	Bivalent
1	14507000	14508800	Polycomb
1	14508800	14596000	Background
1	14596000	14596400	Active regulatory region
1	14596400	14740000	Background
1	14740000	14740400	Insulator
1	14740400	14754600	Background
1	14754600	14757600	Polycomb
1	14757600	15286000	Background
1	15286000	15287200	Polycomb
1	15287200	15805000	Background
1	15805000	15805400	Active promoter
1	15805400	15805600	Active promoter
1	15805600	15806000	Active promoter
1	15806000	15806400	Active promoter
1	15806400	15807000	Active promoter
1	15807000	15892200	Background
1	15892200	15893400	Active promoter
1	15893400	16092400	Background
1	16092400	16093800	Polycomb
1	16093800	16103000	Background
1	16103000	16104000	Active promoter
1	16104000	16104600	Active promoter
1	16104600	16105400	Active promoter
1	16105400	16107000	Active promoter
1	16107000	16342800	Background
1	16342800	16343200	Active regulatory region
1	16343200	16343800	Background
1	16343800	16344000	Active regulatory region
1	16344000	16344200	Background
1	16344200	16344800	Active regulatory region
1	16344800	16345400	Active regulatory region
1	16345400	16345800	Active regulatory region
1	16345800	16433400	Background
1	16433400	16433800	Insulator
1	16433800	16518200	Background
1	16518200	16518600	Active promoter
1	16518600	16518800	Active promoter
1	16518800	16519400	Active promoter
1	16519400	16519600	Active promoter
1	16519600	16520400	Active promoter
1	16520400	16549600	Background
1	16549600	16549800	Active promoter
1	16549800	16550200	Active promoter
1	16550200	16617000	Background
1	16617000	16618000	Active promoter
1	16618000	16618800	Active promoter
1	16618800	16619400	Active promoter
1	16619400	16619600	Active promoter
1	16619600	16620000	Active promoter
1	16620000	16655800	Background
1	16655800	16656400	Active promoter
1	16656400	16656800	Active promoter
1	16656800	16657000	Active promoter
1	16657000	16657600	Active promoter
1	16657600	16657800	Active promoter
1	16657800	16664600	Background
1	16664600	16665000	Active promoter
1	16665000	16665200	Active promoter
1	16665200	16665600	Active promoter
1	16665600	16666200	Active promoter
1	16666200	16687800	Background
1	16687800	16688200	Active promoter
1	16688200	16688400	Active promoter
1	16688400	16688800	Active promoter
1	16688800	16689600	Active promoter
1	16689600	16747400	Background
1	16747400	16747600	Active regulatory region
1	16747600	16798400	Background
1	16798400	16798600	Insulator
1	16798600	16798800	Insulator
1	16798800	17096000	Background
1	17096000	17097000	Polycomb
1	17097000	17097800	Bivalent
1	17097800	17098000	Bivalent
1	17098000	17098200	Bivalent
1	17098200	17098400	Polycomb
1	17098400	19176200	Background
1	19176200	19176400	Active regulatory region
1	19176400	19209200	Background
1	19209200	19210800	Polycomb
1	19210800	20612600	Background
1	20612600	20613200	Insulator
1	20613200	20818800	Background
1	20818800	20819800	Active promoter
1	20819800	20820400	Active promoter
1	20820400	20820600	Active promoter
1	20820600	20821200	Active promoter
1	20821200	20890200	Background
1	20890200	20890400	Active promoter
1	20890400	20890800	Active promoter
1	20890800	20892000	Active promoter
1	20892000	20933400	Background
1	20933400	20933600	Insulator
1	20933600	20933800	Insulator
1	20933800	20939000	Background
1	20939000	20939200	Insulator
1	20939200	20939400	Insulator
1	20939400	20951000	Background
1	20951000	20951400	Active promoter
1	20951400	20951800	Active promoter
1	20951800	20952000	Active promoter
1	20952000	20952200	Active promoter
1	20952200	20952400	Active promoter
1	20952400	20985400	Background
1	20985400	20986200	Active promoter
1	20986200	20987000	Active promoter
1	20987000	20987600	Active regulatory region
1	20987600	20995200	Background
1	20995200	20995400	Active regulatory region
1	20995400	20995600	Active regulatory region
1	20995600	20996200	Active regulatory region
1	20996200	21009000	Background
1	21009000	21009200	Active regulatory region
1	21009200	21037200	Background
1	21037200	21038400	Active regulatory region
1	21038400	21040000	Active promoter
1	21040000	21040600	Active promoter
1	21040600	21040800	Active promoter
1	21040800	21041400	Active promoter
1	21041400	21042200	Active regulatory region
1	21042200	21076800	Background
1	21076800	21077200	Active promoter
1	21077200	21077400	Active promoter
1	21077400	21078600	Active promoter
1	21078600	21079000	Active promoter
1	21079000	21079800	Active promoter
1	21079800	21080000	Active promoter
1	21080000	21080200	Active promoter
1	21080200	21101200	Background
1	21101200	21101600	Insulator
1	21101600	21161800	Background
1	21161800	21162200	Insulator
1	21162200	21162400	Insulator
1	21162400	21166200	Background
1	21166200	21166600	Insulator
1	21166600	21218200	Background
1	21218200	21218400	Active promoter
1	21218400	21218800	Active promoter
1	21218800	21219000	Active promoter
1	21219000	21219400	Active promoter
1	21219400	21227600	Background
1	21227600	21228000	Active regulatory region
1	21228000	21271400	Background
1	21271400	21271800	Insulator
1	21271800	21461000	Background
1	21461000	21461600	Insulator
1	21461600	21829400	Background
1	21829400	21830000	Active promoter
1	21830000	21830600	Active promoter
1	21830600	21830800	Active promoter
1	21830800	21883800	Background
1	21883800	21884000	Active regulatory region
1	21884000	21959200	Background
1	21959200	21959600	Active promoter
1	21959600	21960400	Active promoter
1	21960400	21961200	Active promoter
1	21961200	21961600	Active promoter
1	21961600	21963200	Active promoter
1	21963200	21963400	Active promoter
1	21963400	21964000	Active promoter
1	21964000	22269000	Background
1	22269000	22269400	Insulator
1	22269400	22327600	Background
1	22327600	22327800	Active regulatory region
1	22327800	22533000	Background
1	22533000	22534600	Polycomb
1	22534600	22555800	Background
1	22555800	22556000	Active regulatory region
1	22556000	23255400	Background
1	23255400	23255600	Polycomb
1	23255600	23256000	Bivalent
1	23256000	23256600	Bivalent
1	23256600	23257400	Bivalent
1	23257400	23258000	Polycomb
1	23258000	23378800	Background
1	23378800	23379200	Active promoter
1	23379200	23379400	Active promoter
1	23379400	23379600	Active promoter
1	23379600	23379800	Active promoter
1	23379800	23380800	Active promoter
1	23380800	23381600	Background
1	23381600	23382400	Active promoter
1	23382400	23383000	Active promoter
1	23383000	23383200	Active promoter
1	23383200	23383600	Active promoter
1	23383600	23383800	Active promoter
1	23383800	23419000	Background
1	23419000	23419400	Active regulatory region
1	23419400	23705600	Background
1	23705600	23706000	Insulator
1	23706000	23720200	Background
1	23720200	23720400	Active promoter
1	23720400	23720800	Active promoter
1	23720800	23721000	Active promoter
1	23721000	23721400	Active promoter
1	23721400	23721600	Active promoter
1	23721600	23760200	Background
1	23760200	23761800	Polycomb
1	23761800	23762600	Bivalent
1	23762600	23763400	Bivalent
1	23763400	23763600	Bivalent
1	23763600	23765000	Polycomb
1	23765000	23767800	Background
1	23767800	23768200	Active regulatory region
1	23768200	23792600	Background
1	23792600	23793200	Insulator
1	23793200	23921200	Background
1	23921200	23921600	Active promoter
1	23921600	23921800	Active promoter
1	23921800	23922400	Active promoter
1	23922400	23922600	Active promoter
1	23922600	23923000	Active promoter
1	23923000	24004600	Background
1	24004600	24005400	Active promoter
1	24005400	24005600	Active promoter
1	24005600	24005800	Active promoter
1	24005800	24006200	Active promoter
1	24006200	24099000	Background
1	24099000	24099200	Polycomb
1	24099200	24100000	Bivalent
1	24100000	24100600	Bivalent
1	24100600	24101200	Bivalent
1	24101200	24101600	Polycomb
1	24101600	24137000	Background
1	24137000	24137600	Insulator
1	24137600	24586200	Background
1	24586200	24586800	Polycomb
1	24586800	24587600	Bivalent
1	24587600	24611400	Background
1	24611400	24616200	Active regulatory region
1	24616200	24677600	Background
1	24677600	24678200	Active promoter
1	24678200	24678400	Active promoter
1	24678400	24678600	Active promoter
1	24678600	24678800	Active promoter
1	24678800	24679000	Active promoter
1	24679000	24679200	Active promoter
1	24679200	24680400	Active promoter
1	24680400	24684000	Background
1	24684000	24684400	Active regulatory region
1	24684400	24685600	Background
1	24685600	24686000	Active regulatory region
1	24686000	26686000	Background
1	26686000	26686400	Active regulatory region
1	26686400	26687200	Background
1	26687200	26687800	Active regulatory region
1	26687800	30699600	Background
1	30699600	30700000	Insulator
1	30700000	30871800	Background
1	30871800	30872600	Active promoter
1	30872600	30872800	Active promoter
1	30872800	30874000	Active promoter
1	30874000	30874200	Active promoter
1	30874200	30874800	Active promoter
1	30874800	30920800	Background
1	30920800	30921000	Insulator
1	30921000	30921200	Insulator
1	30921200	30948200	Background
1	30948200	30948600	Active promoter
1	30948600	30949000	Active promoter
1	30949000	30950200	Active promoter
1	30950200	30950400	Active promoter
1	30950400	30950800	Active promoter
1	30950800	31205800	Background
1	31205800	31206200	Active regulatory region
1	31206200	33281600	Background
1	33281600	33281800	Active regulatory region
1	33281800	33282000	Active promoter
1	33282000	33282200	Active promoter
1	33282200	33282400	Active promoter
1	33282400	33282600	Active promoter
1	33282600	33282800	Active promoter
1	33282800	33342400	Background
1	33342400	33342600	Active regulatory region
1	33342600	33453400	Background
1	33453400	33453600	Active regulatory region
1	33453600	33460800	Background
1	33460800	33461000	Active regulatory region
1	33461000	33484400	Background
1	33484400	33484600	Active regulatory region
1	33484600	33551200	Background
1	33551200	33551400	Active regulatory region
1	33551400	33551600	Active promoter
1	33551600	33552000	Active promoter
1	33552000	33552200	Active promoter
1	33552200	33552400	Active promoter
1	33552400	33563200	Background
1	33563200	33563400	Active promoter
1	33563400	33563800	Active promoter
1	33563800	33564000	Active promoter
1	33564000	33564200	Active promoter
1	33564200	33564400	Active regulatory region
1	33564400	33565000	Active regulatory region
1	33565000	33565600	Background
1	33565600	33566200	Insulator
1	33566200	33577400	Background
1	33577400	33578000	Active regulatory region
1	33578000	33578400	Active promoter
1	33578400	33579000	Active promoter
1	33579000	33579200	Active regulatory region
1	33579200	33580200	Active regulatory region
1	33580200	33595200	Background
1	33595200	33595400	Active regulatory region
1	33595400	33595800	Active promoter
1	33595800	33596000	Active promoter
1	33596000	33596200	Active promoter
1	33596200	33596400	Active promoter
1	33596400	33596600	Active regulatory region
1	33596600	33647200	Background
1	33647200	33647400	Active regulatory region
1	33647400	33669000	Background
1	33669000	33669400	Active promoter
1	33669400	33669600	Active promoter
1	33669600	33670000	Active promoter
1	33670000	33670400	Active promoter
1	33670400	33670600	Active promoter
1	33670600	33671000	Active promoter
1	33671000	33719400	Background
1	33719400	33719800	Active promoter
1	33719800	33720200	Active promoter
1	33720200	33721000	Active promoter
1	33721000	33739400	Background
1	33739400	33739600	Insulator
1	33739600	33739800	Insulator
1	33739800	33756800	Background
1	33756800	33757400	Active promoter
1	33757400	33757600	Active promoter
1	33757600	33757800	Active promoter
1	33757800	33758000	Active promoter
1	33758000	33758600	Active promoter
1	33758600	33813200	Background
1	33813200	33813800	Active promoter
1	33813800	33814200	Active promoter
1	33814200	33814600	Active promoter
1	33814600	33814800	Active promoter
1	33814800	33815200	Active promoter
1	33815200	33883000	Background
1	33883000	33884000	Active promoter
1	33884000	33892800	Background
1	33892800	33893200	Insulator
1	33893200	33905600	Background
1	33905600	33907200	Polycomb
1	33907200	33908600	Bivalent
1	33908600	33909800	Polycomb
1	33909800	33966400	Background
1	33966400	33966800	Insulator
1	33966800	34005600	Background
1	34005600	34006800	Active promoter
1	34006800	34010800	Background
1	34010800	34011000	Active promoter
1	34011000	34011800	Active promoter
1	34011800	34012400	Active promoter
1	34012400	34164600	Background
1	34164600	34165000	Insulator
1	34165000	34177800	Background
1	34177800	34178800	Active promoter
1	34178800	34218400	Background
1	34218400	34218800	Insulator
1	34218800	34236400	Background
1	34236400	34237200	Active promoter
1	34237200	34432200	Background
1	34432200	34433000	Active promoter
1	34433000	34433400	Active promoter
1	34433400	34435800	Active promoter
1	34435800	34438400	Background
1	34438400	34439200	Active promoter
1	34439200	34439400	Active promoter
1	34439400	34439800	Active promoter
1	34439800	34440000	Active promoter
1	34440000	34440800	Active promoter
1	34440800	34458800	Background
1	34458800	34459400	Active promoter
1	34459400	34459800	Active promoter
1	34459800	34460800	Active promoter
1	34460800	34462800	Background
1	34462800	34463200	Insulator
1	34463200	34463800	Background
1	34463800	34465200	Active promoter
1	34465200	34472200	Background
1	34472200	34472600	Active promoter
1	34472600	34473200	Active promoter
1	34473200	34473400	Active promoter
1	34473400	34474200	Active promoter
1	34474200	34480600	Background
1	34480600	34481400	Active promoter
1	34481400	34484400	Background
1	34484400	34485400	Active promoter
1	34485400	34486000	Active promoter
1	34486000	34486400	Active promoter
1	34486400	34510000	Background
1	34510000	34510600	Active promoter
1	34510600	34511000	Active promoter
1	34511000	34511400	Active promoter
1	34511400	34511600	Insulator
1	34511600	34578200	Background
1	34578200	34579600	Polycomb
1	34579600	34579800	Active regulatory region
1	34579800	34602400	Background
1	34602400	34602800	Insulator
1	34602800	34642400	Background
1	34642400	34642800	Insulator
1	34642800	34738200	Background
1	34738200	34738800	Insulator
1	34738800	34749400	Background
1	34749400	34751800	Polycomb
1	34751800	34801200	Background
1	34801200	34801600	Active promoter
1	34801600	34801800	Active promoter
1	34801800	34802600	Active promoter
1	34802600	34841400	Background
1	34841400	34842200	Active promoter
1	34842200	34842600	Active promoter
1	34842600	34843200	Active promoter
1	34843200	34843600	Active promoter
1	34843600	34844000	Active promoter
1	34844000	34849200	Background
1	34849200	34849800	Active promoter
1	34849800	34850400	Active promoter
1	34850400	34851000	Active promoter
1	34851000	34858600	Background
1	34858600	34859000	Active regulatory region
1	34859000	34867200	Background
1	34867200	34867600	Insulator
1	34867600	35653200	Background
1	35653200	35653600	Active promoter
1	35653600	35653800	Active promoter
1	35653800	35654000	Active promoter
1	35654000	35654200	Active promoter
1	35654200	35726600	Background
1	35726600	35727000	Insulator
1	35727000	35810600	Background
1	35810600	35811000	Active regulatory region
1	35811000	35813600	Background
1	35813600	35813800	Active regulatory region
1	35813800	35839400	Background
1	35839400	35839800	Insulator
1	35839800	36064400	Background
1	36064400	36064800	Active promoter
1	36064800	36065000	Active promoter
1	36065000	36065200	Active promoter
1	36065200	36065400	Active promoter
1	36065400	36066000	Active promoter
1	36066000	36067800	Background
1	36067800	36068000	Active promoter
1	36068000	36068200	Active promoter
1	36068200	36068800	Active promoter
1	36068800	36069000	Active promoter
1	36069000	36070200	Active promoter
1	36070200	36088400	Background
1	36088400	36088800	Active regulatory region
1	36088800	36134600	Background
1	36134600	36135000	Insulator
1	36135000	36145000	Background
1	36145000	36145400	Insulator
1	36145400	36243000	Background
1	36243000	36243800	Active promoter
1	36243800	36244000	Active promoter
1	36244000	36244400	Active promoter
1	36244400	36244600	Active promoter
1	36244600	36244800	Active promoter
1	36244800	36252800	Background
1	36252800	36253200	Insulator
1	36253200	36261600	Background
1	36261600	36262800	Active promoter
1	36262800	36263200	Background
1	36263200	36263800	Active promoter
1	36263800	36264000	Active promoter
1	36264000	36264400	Active promoter
1	36264400	36265200	Active promoter
1	36265200	36271600	Background
1	36271600	36273000	Active promoter
1	36273000	36273400	Active promoter
1	36273400	36273600	Active promoter
1	36273600	36274000	Active promoter
1	36274000	36274200	Active promoter
1	36274200	36277200	Background
1	36277200	36277800	Insulator
1	36277800	36279200	Background
1	36279200	36279600	Insulator
1	36279600	36281800	Background
1	36281800	36282000	Active regulatory region
1	36282000	36282200	Active promoter
1	36282200	36282600	Active promoter
1	36282600	36298800	Background
1	36298800	36299800	Active promoter
1	36299800	36300000	Active promoter
1	36300000	36300400	Active promoter
1	36300400	36300600	Active promoter
1	36300600	36303000	Background
1	36303000	36304200	Active promoter
1	36304200	36306800	Background
1	36306800	36307400	Active promoter
1	36307400	36307600	Active promoter
1	36307600	36308200	Active promoter
1	36308200	36308400	Active promoter
1	36308400	36308600	Active promoter
1	36308600	36309800	Active promoter
1	36309800	36310400	Active promoter
1	36310400	36367800	Background
1	36367800	36368600	Active promoter
1	36368600	36368800	Active promoter
1	36368800	36369200	Active promoter
1	36369200	36369400	Active promoter
1	36369400	36369800	Active promoter
1	36369800	36444200	Background
1	36444200	36444800	Active promoter
1	36444800	36445200	Active promoter
1	36445200	36445600	Active promoter
1	36445600	36445800	Active promoter
1	36445800	36470400	Background
1	36470400	36471000	Active promoter
1	36471000	36471400	Active promoter
1	36471400	36471800	Active promoter
1	36471800	36472200	Active promoter
1	36472200	36472800	Active promoter
1	36472800	36501200	Background
1	36501200	36501800	Insulator
1	36501800	36511200	Background
1	36511200	36511600	Active promoter
1	36511600	36511800	Active promoter
1	36511800	36512000	Active promoter
1	36512000	36512200	Active promoter
1	36512200	36512600	Active promoter
1	36512600	36512800	Active promoter
1	36512800	36513800	Active promoter
1	36513800	36546200	Background
1	36546200	36546800	Active promoter
1	36546800	36547200	Active promoter
1	36547200	36547600	Active promoter
1	36547600	36547800	Active promoter
1	36547800	36555400	Background
1	36555400	36556200	Polycomb
1	36556200	36557000	Bivalent
1	36557000	36557600	Bivalent
1	36557600	36558800	Bivalent
1	36558800	36560200	Polycomb
1	36560200	36604800	Background
1	36604800	36605000	Active regulatory region
1	36605000	36635000	Background
1	36635000	36635400	Insulator
1	36635400	36684000	Background
1	36684000	36684400	Insulator
1	36684400	36690800	Background
1	36690800	36691200	Active promoter
1	36691200	36691400	Active promoter
1	36691400	36691800	Active promoter
1	36691800	36692000	Active promoter
1	36692000	36692800	Active promoter
1	36692800	36708600	Background
1	36708600	36709400	Active promoter
1	36709400	36709800	Active promoter
1	36709800	36710000	Active promoter
1	36710000	36710200	Active promoter
1	36710200	36710400	Active promoter
1	36710400	36744600	Background
1	36744600	36745000	Insulator
1	36745000	36766200	Background
1	36766200	36766400	Active promoter
1	36766400	36766800	Active promoter
1	36766800	36767200	Active promoter
1	36767200	36768000	Active promoter
1	36768000	36784600	Background
1	36784600	36784800	Insulator
1	36784800	36785000	Active promoter
1	36785000	36786000	Active promoter
1	36786000	36796400	Background
1	36796400	36796800	Active regulatory region
1	36796800	36797000	Active regulatory region
1	36797000	36797200	Active promoter
1	36797200	36797400	Active promoter
1	36797400	36797600	Active promoter
1	36797600	36797800	Active promoter
1	36797800	36831400	Background
1	36831400	36831800	Active regulatory region
1	36831800	36919800	Background
1	36919800	36920000	Active regulatory region
1	36920000	36921200	Background
1	36921200	36921600	Active promoter
1	36921600	36922000	Active promoter
1	36922000	36923000	Active promoter
1	36923000	36923400	Active promoter
1	36923400	36938000	Background
1	36938000	36938800	Active promoter
1	36938800	36939400	Active promoter
1	36939400	36940000	Active promoter
1	36940000	36940200	Active promoter
1	36940200	36940800	Active promoter
1	36940800	36947400	Background
1	36947400	36947800	Active regulatory region
1	36947800	37000000	Background
1	37000000	37000800	Active promoter
1	37000800	37028400	Background
1	37028400	37030200	Active promoter
1	37030200	37081600	Background
1	37081600	37082000	Active regulatory region
1	37082000	37082200	Active regulatory region
1	37082200	37083000	Active promoter
1	37083000	37272400	Background
1	37272400	37272800	Insulator
1	37272800	37299200	Background
1	37299200	37299600	Active promoter
1	37299600	37300000	Active promoter
1	37300000	37301000	Active promoter
1	37301000	37310000	Background
1	37310000	37310400	Active regulatory region
1	37310400	37401600	Background
1	37401600	37402000	Insulator
1	37402000	37407200	Background
1	37407200	37407600	Active regulatory region
1	37407600	37419400	Background
1	37419400	37419800	Insulator
1	37419800	37420000	Insulator
1	37420000	37429200	Background
1	37429200	37429600	Active promoter
1	37429600	37430600	Active promoter
1	37430600	37431400	Active promoter
1	37431400	37448400	Background
1	37448400	37448800	Insulator
1	37448800	37471400	Background
1	37471400	37472000	Active regulatory region
1	37472000	37477600	Background
1	37477600	37478800	Active promoter
1	37478800	37491400	Background
1	37491400	37491800	Active regulatory region
1	37491800	37492000	Active regulatory region
1	37492000	37495400	Background
1	37495400	37496800	Active promoter
1	37496800	37539800	Background
1	37539800	37540800	Active promoter
1	37540800	37541000	Active promoter
1	37541000	37541400	Active promoter
1	37541400	37541800	Active promoter
1	37541800	37562000	Background
1	37562000	37562400	Active regulatory region
1	37562400	37562800	Active regulatory region
1	37562800	37566200	Background
1	37566200	37566600	Active regulatory region
1	37566600	37566800	Active regulatory region
1	37566800	37585200	Background
1	37585200	37585600	Active promoter
1	37585600	37585800	Active promoter
1	37585800	37586200	Active promoter
1	37586200	37586600	Active promoter
1	37586600	37600800	Background
1	37600800	37601000	Active promoter
1	37601000	37601400	Active promoter
1	37601400	37601600	Active promoter
1	37601600	37602200	Active promoter
1	37602200	37602600	Active promoter
1	37602600	37603000	Active regulatory region
1	37603000	37634600	Background
1	37634600	37635000	Insulator
1	37635000	37639200	Background
1	37639200	37639600	Insulator
1	37639600	37678400	Background
1	37678400	37678800	Insulator
1	37678800	37719000	Background
1	37719000	37719200	Polycomb
1	37719200	37719800	Bivalent
1	37719800	37720400	Bivalent
1	37720400	37720800	Active promoter
1	37720800	37864000	Background
1	37864000	37864600	Active promoter
1	37864600	37864800	Active promoter
1	37864800	37865000	Active promoter
1	37865000	37865400	Active promoter
1	37865400	37866000	Active promoter
1	37866000	37871600	Background
1	37871600	37872000	Active promoter
1	37872000	37872400	Active promoter
1	37872400	37873200	Active promoter
1	37873200	37884600	Background
1	37884600	37884800	Active regulatory region
1	37884800	37889000	Background
1	37889000	37890000	Active promoter
1	37890000	37890400	Active promoter
1	37890400	37890600	Active promoter
1	37890600	37890800	Active promoter
1	37890800	37891600	Active promoter
1	37891600	37996000	Background
1	37996000	37996800	Active promoter
1	37996800	37997000	Active promoter
1	37997000	37997400	Active promoter
1	37997400	37997600	Active promoter
1	37997600	37997800	Active promoter
1	37997800	37998200	Active promoter
1	37998200	37998800	Active promoter
1	37998800	37999400	Active promoter
1	37999400	38128400	Background
1	38128400	38129000	Active promoter
1	38129000	38129600	Active promoter
1	38129600	38129800	Active promoter
1	38129800	38130200	Active promoter
1	38130200	38130400	Active promoter
1	38130400	38130800	Active promoter
1	38130800	38138800	Background
1	38138800	38139400	Active regulatory region
1	38139400	38139600	Active regulatory region
1	38139600	38139800	Active regulatory region
1	38139800	38149200	Background
1	38149200	38150000	Active regulatory region
1	38150000	38150600	Active regulatory region
1	38150600	38151000	Active regulatory region
1	38151000	38185400	Background
1	38185400	38186000	Insulator
1	38186000	38230000	Background
1	38230000	38230200	Active regulatory region
1	38230200	38230400	Active regulatory region
1	38230400	38230600	Active regulatory region
1	38230600	38231000	Active regulatory region
1	38231000	38232000	Active regulatory region
1	38232000	38233000	Background
1	38233000	38233400	Active regulatory region
1	38233400	38252600	Background
1	38252600	38253200	Insulator
1	38253200	38626800	Background
1	38626800	38627200	Active promoter
1	38627200	38627600	Active promoter
1	38627600	38629200	Active promoter
1	38629200	38650600	Background
1	38650600	38651400	Active promoter
1	38651400	38653200	Background
1	38653200	38653600	Active regulatory region
1	38653600	38657200	Background
1	38657200	38657800	Active promoter
1	38657800	38658400	Active promoter
1	38658400	38659600	Active promoter
1	38659600	38660000	Background
1	38660000	38663600	Active promoter
1	38663600	38664800	Active promoter
1	38664800	38665200	Active promoter
1	38665200	38665400	Active promoter
1	38665400	38665600	Active regulatory region
1	38665600	38666000	Active regulatory region
1	38666000	38666400	Active regulatory region
1	38666400	38767800	Background
1	38767800	38768400	Insulator
1	38768400	38769800	Background
1	38769800	38770200	Insulator
1	38770200	38787400	Background
1	38787400	38787600	Insulator
1	38787600	38787800	Insulator
1	38787800	38788800	Background
1	38788800	38789400	Insulator
1	38789400	38835200	Background
1	38835200	38837400	Polycomb
1	38837400	38856200	Background
1	38856200	38856600	Insulator
1	38856600	38897400	Background
1	38897400	38897600	Active promoter
1	38897600	38898000	Bivalent
1	38898000	38898400	Bivalent
1	38898400	38898600	Active promoter
1	38898600	38987000	Background
1	38987000	38987400	Active promoter
1	38987400	38988200	Active promoter
1	38988200	38988800	Active promoter
1	38988800	39192000	Background
1	39192000	39195800	Polycomb
1	39195800	39204600	Background
1	39204600	39205600	Active promoter
1	39205600	39367000	Background
1	39367000	39367600	Active promoter
1	39367600	39367800	Active promoter
1	39367800	39368200	Active promoter
1	39368200	39368600	Active promoter
1	39368600	39369600	Active promoter
1	39369600	39392200	Background
1	39392200	39392600	Insulator
1	39392600	39396400	Background
1	39396400	39396800	Active regulatory region
1	39396800	39477600	Background
1	39477600	39478000	Active promoter
1	39478000	39478200	Active promoter
1	39478200	39478800	Active promoter
1	39478800	39479000	Active promoter
1	39479000	39479400	Active promoter
1	39479400	39527400	Background
1	39527400	39527800	Insulator
1	39527800	39530200	Background
1	39530200	39530600	Insulator
1	39530600	39535000	Background
1	39535000	39535400	Active promoter
1	39535400	39535600	Active promoter
1	39535600	39536200	Active promoter
1	39536200	39536600	Active promoter
1	39536600	39537000	Active promoter
1	39537000	39559200	Background
1	39559200	39559400	Active regulatory region
1	39559400	39575800	Background
1	39575800	39576600	Active promoter
1	39576600	39577400	Active promoter
1	39577400	39577800	Active promoter
1	39577800	39578000	Active promoter
1	39578000	39649400	Background
1	39649400	39651800	Polycomb
1	39651800	39733800	Background
1	39733800	39735600	Active promoter
1	39735600	39736200	Active promoter
1	39736200	39736400	Active promoter
1	39736400	39736800	Active promoter
1	39736800	39895400	Background
1	39895400	39895800	Active regulatory region
1	39895800	39900000	Background
1	39900000	39900400	Active promoter
1	39900400	39900600	Active promoter
1	39900600	39901200	Active promoter
1	39901200	39901800	Active promoter
1	39901800	39903000	Active promoter
1	39903000	39911400	Background
1	39911400	39912000	Insulator
1	39912000	39935400	Background
1	39935400	39935800	Active promoter
1	39935800	39936400	Active promoter
1	39936400	39936800	Active promoter
1	39936800	39937000	Active promoter
1	39937000	39937200	Active promoter
1	39937200	40002000	Background
1	40002000	40002600	Active regulatory region
1	40002600	40061400	Background
1	40061400	40061800	Active regulatory region
1	40061800	40073000	Background
1	40073000	40073400	Active regulatory region
1	40073400	40085400	Background
1	40085400	40086400	Active promoter
1	40086400	40095600	Background
1	40095600	40096000	Insulator
1	40096000	40115200	Background
1	40115200	40115600	Insulator
1	40115600	40116400	Background
1	40116400	40116800	Insulator
1	40116800	40240600	Background
1	40240600	40240800	Active regulatory region
1	40240800	40262800	Background
1	40262800	40263200	Active regulatory region
1	40263200	40266200	Background
1	40266200	40267200	Bivalent
1	40267200	40324200	Background
1	40324200	40325800	Active promoter
1	40325800	40378600	Background
1	40378600	40379200	Insulator
1	40379200	40524400	Background
1	40524400	40524600	Active regulatory region
1	40524600	40680200	Background
1	40680200	40680600	Active promoter
1	40680600	40681400	Bivalent
1	40681400	40681800	Bivalent
1	40681800	40682200	Bivalent
1	40682200	40682600	Active promoter
1	40682600	40789800	Background
1	40789800	40790600	Active promoter
1	40790600	40791000	Active promoter
1	40791000	40791600	Active promoter
1	40791600	40797200	Background
1	40797200	40797800	Insulator
1	40797800	40802600	Background
1	40802600	40803200	Insulator
1	40803200	42683600	Background
1	42683600	42690600	Polycomb
1	42690600	42691400	Background
1	42691400	42693800	Polycomb
1	42693800	42694800	Bivalent
1	42694800	42696800	Polycomb
1	42696800	42697600	Bivalent
1	42697600	42700200	Polycomb
1	42700200	42703000	Background
1	42703000	42707800	Polycomb
1	42707800	42711200	Background
1	42711200	42712800	Polycomb
1	42712800	42714800	Bivalent
1	42714800	42715600	Polycomb
1	42715600	42774000	Background
1	42774000	42774400	Active regulatory region
1	42774400	42850600	Background
1	42850600	42851000	Active promoter
1	42851000	42851200	Active promoter
1	42851200	42851600	Active promoter
1	42851600	42851800	Active promoter
1	42851800	42852600	Active promoter
1	42852600	42865400	Background
1	42865400	42865600	Active regulatory region
1	42865600	42865800	Active regulatory region
1	42865800	42868200	Active regulatory region
1	42868200	42915000	Background
1	42915000	42915400	Insulator
1	42915400	42952400	Background
1	42952400	42952800	Active promoter
1	42952800	42953200	Bivalent
1	42953200	42953600	Bivalent
1	42953600	42954000	Active promoter
1	42954000	43065800	Background
1	43065800	43066200	Insulator
1	43066200	43091400	Background
1	43091400	43092000	Active promoter
1	43092000	43092200	Active promoter
1	43092200	43092800	Active promoter
1	43092800	43093000	Active promoter
1	43093000	43093600	Active promoter
1	43093600	43097600	Background
1	43097600	43098200	Active promoter
1	43098200	43098400	Active promoter
1	43098400	43099000	Active promoter
1	43099000	43099400	Active promoter
1	43099400	43099800	Active promoter
1	43099800	43110600	Background
1	43110600	43111000	Insulator
1	43111000	43139600	Background
1	43139600	43140000	Insulator
1	43140000	43162800	Background
1	43162800	43163200	Polycomb
1	43163200	43163800	Bivalent
1	43163800	43164200	Bivalent
1	43164200	43164400	Bivalent
1	43164400	43224200	Background
1	43224200	43224400	Active regulatory region
1	43224400	43241200	Background
1	43241200	43241600	Active regulatory region
1	43241600	43299400	Background
1	43299400	43299600	Insulator
1	43299600	43299800	Insulator
1	43299800	43358200	Background
1	43358200	43358400	Active promoter
1	43358400	43358600	Active promoter
1	43358600	43359200	Active promoter
1	43359200	43359400	Active promoter
1	43359400	43361000	Background
1	43361000	43361400	Active regulatory region
1	43361400	43361800	Active promoter
1	43361800	43362200	Active promoter
1	43362200	43362400	Active promoter
1	43362400	43374600	Background
1	43374600	43375000	Active regulatory region
1	43375000	43375400	Active regulatory region
1	43375400	43376400	Active regulatory region
1	43376400	43445000	Background
1	43445000	43445600	Active promoter
1	43445600	43445800	Active promoter
1	43445800	43446400	Active promoter
1	43446400	43447400	Active promoter
1	43447400	43698400	Background
1	43698400	43698800	Active regulatory region
1	43698800	43778400	Background
1	43778400	43778800	Active regulatory region
1	43778800	43826400	Background
1	43826400	43827200	Active promoter
1	43827200	43827800	Active promoter
1	43827800	43828200	Active promoter
1	43828200	43828800	Active promoter
1	43828800	43888400	Background
1	43888400	43888800	Active regulatory region
1	43888800	43899000	Background
1	43899000	43899200	Active regulatory region
1	43899200	43932800	Background
1	43932800	43933000	Active promoter
1	43933000	43933400	Active promoter
1	43933400	43934400	Active promoter
1	43934400	43934800	Active promoter
1	43934800	43935400	Active promoter
1	43935400	44041800	Background
1	44041800	44042200	Active promoter
1	44042200	44043000	Active promoter
1	44043000	44100600	Background
1	44100600	44101400	Active promoter
1	44101400	44101600	Active promoter
1	44101600	44101800	Active promoter
1	44101800	44102000	Active promoter
1	44102000	44102400	Active promoter
1	44102400	44102800	Active promoter
1	44102800	44103000	Active promoter
1	44103000	44118000	Background
1	44118000	44118800	Active promoter
1	44118800	44119000	Active promoter
1	44119000	44120400	Active promoter
1	44120400	44147000	Background
1	44147000	44147600	Active promoter
1	44147600	44147800	Active promoter
1	44147800	44148400	Active promoter
1	44148400	44149200	Active promoter
1	44149200	44162200	Background
1	44162200	44162400	Active regulatory region
1	44162400	44162600	Active regulatory region
1	44162600	44201200	Background
1	44201200	44201400	Active regulatory region
1	44201400	44551200	Background
1	44551200	44553000	Polycomb
1	44553000	44951000	Background
1	44951000	44951400	Active regulatory region
1	44951400	45734600	Background
1	45734600	45735000	Active regulatory region
1	45735000	45794400	Background
1	45794400	45795000	Active promoter
1	45795000	45795800	Active promoter
1	45795800	45796000	Active promoter
1	45796000	45796800	Active promoter
1	45796800	45816800	Background
1	45816800	45817200	Insulator
1	45817200	45825200	Background
1	45825200	45825600	Insulator
1	45825600	45925000	Background
1	45925000	45926200	Polycomb
1	45926200	46076000	Background
1	46076000	46076200	Active regulatory region
1	46076200	46732400	Background
1	46732400	46732800	Active regulatory region
1	46732800	46849800	Background
1	46849800	46850200	Insulator
1	46850200	46852000	Background
1	46852000	46852600	Active promoter
1	46852600	46853000	Active promoter
1	46853000	46854400	Active promoter
1	46854400	46854600	Active promoter
1	46854600	46855200	Active promoter
1	46855200	46921600	Background
1	46921600	46922000	Active regulatory region
1	46922000	50926000	Background
1	50926000	50928600	Polycomb
1	50928600	51459000	Background
1	51459000	51459400	Insulator
1	51459400	51477000	Background
1	51477000	51477600	Active promoter
1	51477600	51477800	Active promoter
1	51477800	51478000	Active promoter
1	51478000	51478200	Active promoter
1	51478200	51478400	Active promoter
1	51478400	51478600	Active promoter
1	51478600	51478800	Active promoter
1	51478800	51479200	Active promoter
1	51479200	51479400	Active promoter
1	51479400	51480400	Background
1	51480400	51480800	Active regulatory region
1	51480800	51585000	Background
1	51585000	51585400	Active regulatory region
1	51585400	51597000	Background
1	51597000	51597400	Insulator
1	51597400	51644400	Background
1	51644400	51644800	Insulator
1	51644800	51914400	Background
1	51914400	51915000	Polycomb
1	51915000	51916400	Bivalent
1	51916400	51916600	Polycomb
1	51916600	51930200	Background
1	51930200	51930600	Active promoter
1	51930600	51931000	Active promoter
1	51931000	51934400	Background
1	51934400	51934800	Active regulatory region
1	51934800	51935000	Active regulatory region
1	51935000	51935200	Active regulatory region
1	51935200	52004000	Background
1	52004000	52004600	Insulator
1	52004600	52008200	Background
1	52008200	52008600	Active promoter
1	52008600	52008800	Active promoter
1	52008800	52009600	Active promoter
1	52009600	52022200	Background
1	52022200	52022400	Active regulatory region
1	52022400	52098800	Background
1	52098800	52099200	Insulator
1	52099200	52100600	Background
1	52100600	52100800	Active regulatory region
1	52100800	52113000	Background
1	52113000	52113600	Active promoter
1	52113600	52113800	Active promoter
1	52113800	52114200	Active promoter
1	52114200	52118600	Background
1	52118600	52118800	Active promoter
1	52118800	52119200	Active promoter
1	52119200	52119800	Active promoter
1	52119800	52120200	Active promoter
1	52120200	52120600	Active promoter
1	52120600	52121000	Active promoter
1	52121000	52170200	Background
1	52170200	52170400	Active regulatory region
1	52170400	52231400	Background
1	52231400	52232000	Active promoter
1	52232000	52232200	Active promoter
1	52232200	52232600	Active promoter
1	52232600	52232800	Active promoter
1	52232800	52233400	Active promoter
1	52233400	52233600	Active promoter
1	52233600	52234200	Active promoter
1	52234200	52267600	Background
1	52267600	52268000	Insulator
1	52268000	52298400	Background
1	52298400	52298600	Active regulatory region
1	52298600	52301200	Background
1	52301200	52301600	Insulator
1	52301600	52430200	Background
1	52430200	52430600	Active regulatory region
1	52430600	52431000	Active regulatory region
1	52431000	52431600	Active promoter
1	52431600	52431800	Active promoter
1	52431800	52458200	Background
1	52458200	52458600	Active regulatory region
1	52458600	52471200	Background
1	52471200	52471400	Active regulatory region
1	52471400	52499200	Background
1	52499200	52499600	Active promoter
1	52499600	52500000	Active promoter
1	52500000	52500800	Active promoter
1	52500800	52501000	Active promoter
1	52501000	52501600	Active promoter
1	52501600	52578200	Background
1	52578200	52578400	Active regulatory region
1	52578400	52630000	Background
1	52630000	52630400	Active promoter
1	52630400	52630600	Active promoter
1	52630600	52631000	Active promoter
1	52631000	52631400	Active promoter
1	52631400	52631800	Active promoter
1	52631800	52632000	Active promoter
1	52632000	52654600	Background
1	52654600	52655200	Active regulatory region
1	52655200	52655400	Active regulatory region
1	52655400	52655600	Active regulatory region
1	52655600	52725800	Background
1	52725800	52726400	Active promoter
1	52726400	52726600	Active promoter
1	52726600	52727400	Active promoter
1	52727400	52727600	Active promoter
1	52727600	52728000	Active promoter
1	52728000	52763800	Background
1	52763800	52764800	Active promoter
1	52764800	52798600	Background
1	52798600	52799200	Active promoter
1	52799200	52799400	Active promoter
1	52799400	52799600	Active promoter
1	52799600	52799800	Active promoter
1	52799800	52800200	Active promoter
1	52800200	52800400	Active promoter
1	52800400	52800600	Active promoter
1	52800600	52800800	Active regulatory region
1	52800800	52816200	Background
1	52816200	52816800	Active promoter
1	52816800	52817000	Active promoter
1	52817000	52817400	Active promoter
1	52817400	52818000	Active promoter
1	52818000	52818400	Active promoter
1	52818400	52844000	Background
1	52844000	52844600	Active promoter
1	52844600	52845000	Active promoter
1	52845000	52845400	Active promoter
1	52845400	52846200	Active promoter
1	52846200	52952000	Background
1	52952000	52954000	Active promoter
1	52954000	53053000	Background
1	53053000	53053400	Insulator
1	53053400	53296200	Background
1	53296200	53296600	Active promoter
1	53296600	53297400	Active promoter
1	53297400	53297600	Active promoter
1	53297600	53298200	Active promoter
1	53298200	53313000	Background
1	53313000	53313400	Active promoter
1	53313400	53313600	Active promoter
1	53313600	53313800	Active promoter
1	53313800	53314000	Active promoter
1	53314000	53314400	Active promoter
1	53314400	53351400	Background
1	53351400	53352200	Active promoter
1	53352200	53352800	Active promoter
1	53352800	53353000	Active promoter
1	53353000	53353400	Active promoter
1	53353400	53664400	Background
1	53664400	53664600	Active regulatory region
1	53664600	53706200	Background
1	53706200	53707200	Active promoter
1	53707200	53715400	Background
1	53715400	53715800	Insulator
1	53715800	53773200	Background
1	53773200	53773600	Active promoter
1	53773600	53774000	Active promoter
1	53774000	53774200	Active promoter
1	53774200	53774400	Active promoter
1	53774400	53774600	Active promoter
1	53774600	53775000	Active promoter
1	53775000	53775200	Active promoter
1	53775200	53782800	Background
1	53782800	53784200	Active promoter
1	53784200	53784800	Active promoter
1	53784800	53785200	Active promoter
1	53785200	53785600	Active promoter
1	53785600	53785800	Active promoter
1	53785800	53790800	Background
1	53790800	53791200	Active regulatory region
1	53791200	53791400	Active regulatory region
1	53791400	53791600	Active promoter
1	53791600	53792000	Active promoter
1	53792000	53792600	Active promoter
1	53792600	53792800	Active promoter
1	53792800	53823200	Background
1	53823200	53823800	Active promoter
1	53823800	53824200	Active promoter
1	53824200	53824600	Active promoter
1	53824600	53846000	Background
1	53846000	53846400	Active regulatory region
1	53846400	53850600	Background
1	53850600	53850800	Active promoter
1	53850800	53851000	Active promoter
1	53851000	53851800	Active promoter
1	53851800	53852000	Active promoter
1	53852000	53852200	Active promoter
1	53852200	53890400	Background
1	53890400	53890800	Insulator
1	53890800	54193400	Background
1	54193400	54193800	Polycomb
1	54193800	54195400	Bivalent
1	54195400	54196000	Polycomb
1	54196000	54250200	Background
1	54250200	54250400	Active promoter
1	54250400	54250600	Active promoter
1	54250600	54251200	Active promoter
1	54251200	54251800	Active promoter
1	54251800	54381200	Background
1	54381200	54381600	Insulator
1	54381600	54438000	Background
1	54438000	54438400	Active promoter
1	54438400	54438800	Active promoter
1	54438800	54439000	Active promoter
1	54439000	54439200	Active promoter
1	54439200	54439600	Active promoter
1	54439600	54556600	Background
1	54556600	54557600	Active promoter
1	54557600	54558000	Active promoter
1	54558000	54558600	Active promoter
1	54558600	54584400	Background
1	54584400	54584600	Active promoter
1	54584600	54585200	Active promoter
1	54585200	54585800	Active promoter
1	54585800	54586400	Active promoter
1	54586400	54586600	Active promoter
1	54586600	54586800	Active promoter
1	54586800	54587200	Active regulatory region
1	54587200	54666000	Background
1	54666000	54666400	Insulator
1	54666400	54706600	Background
1	54706600	54707000	Insulator
1	54707000	54798400	Background
1	54798400	54798600	Active regulatory region
1	54798600	54906600	Background
1	54906600	54907800	Active promoter
1	54907800	54912200	Background
1	54912200	54913600	Active promoter
1	54913600	54913800	Active promoter
1	54913800	54914000	Active promoter
1	54914000	54914200	Active promoter
1	54914200	54914800	Active promoter
1	54914800	54915000	Active promoter
1	54915000	54923400	Background
1	54923400	54925400	Active promoter
1	54925400	54925800	Active promoter
1	54925800	54926200	Active promoter
1	54926200	54926400	Active promoter
1	54926400	54926600	Active promoter
1	54926600	54927200	Active promoter
1	54927200	54958600	Background
1	54958600	54959000	Insulator
1	54959000	55025200	Background
1	55025200	55025600	Active promoter
1	55025600	55027200	Active promoter
1	55027200	55027800	Active promoter
1	55027800	55028000	Active promoter
1	55028000	55028800	Active promoter
1	55028800	55029000	Active promoter
1	55029000	55029200	Active promoter
1	55029200	55029600	Active promoter
1	55029600	55030000	Active promoter
1	55030000	55051800	Background
1	55051800	55052200	Active promoter
1	55052200	55052400	Active promoter
1	55052400	55053000	Active promoter
1	55053000	55053400	Active promoter
1	55053400	55053800	Active promoter
1	55053800	55086600	Background
1	55086600	55087200	Active promoter
1	55087200	55087400	Active promoter
1	55087400	55088600	Active promoter
1	55088600	55088800	Active promoter
1	55088800	55089600	Active promoter
1	55089600	55130400	Background
1	55130400	55130600	Active promoter
1	55130600	55130800	Active promoter
1	55130800	55132000	Active promoter
1	55132000	55132600	Active promoter
1	55132600	55132800	Active promoter
1	55132800	55162000	Background
1	55162000	55162400	Insulator
1	55162400	55192800	Background
1	55192800	55193200	Insulator
1	55193200	55210000	Background
1	55210000	55210400	Active promoter
1	55210400	55210600	Active promoter
1	55210600	55210800	Active promoter
1	55210800	55214600	Background
1	55214600	55214800	Active promoter
1	55214800	55215400	Active promoter
1	55215400	55215800	Active promoter
1	55215800	55216200	Active promoter
1	55216200	55225200	Background
1	55225200	55227400	Active promoter
1	55227400	55236400	Background
1	55236400	55237000	Active promoter
1	55237000	55237200	Active promoter
1	55237200	55237600	Active promoter
1	55237600	55238000	Active promoter
1	55238000	55239200	Active promoter
1	55239200	55239400	Background
1	55239400	55239600	Active regulatory region
1	55239600	55362800	Background
1	55362800	55363200	Active promoter
1	55363200	55363800	Active promoter
1	55363800	55364000	Active promoter
1	55364000	55364200	Active promoter
1	55364200	55404400	Background
1	55404400	55405400	Active promoter
1	55405400	55405600	Active promoter
1	55405600	55405800	Active promoter
1	55405800	55406600	Bivalent
1	55406600	55407200	Bivalent
1	55407200	55407400	Active promoter
1	55407400	55447600	Background
1	55447600	55448000	Insulator
1	55448000	55739000	Background
1	55739000	55739400	Active regulatory region
1	55739400	55874200	Background
1	55874200	55874600	Insulator
1	55874600	55960200	Background
1	55960200	55960600	Insulator
1	55960600	56713400	Background
1	56713400	56714000	Active regulatory region
1	56714000	56782200	Background
1	56782200	56782400	Active regulatory region
1	56782400	56832600	Background
1	56832600	56832800	Active promoter
1	56832800	56833000	Active promoter
1	56833000	56833800	Active promoter
1	56833800	56834000	Active promoter
1	56834000	56834400	Active regulatory region
1	56834400	56834600	Active regulatory region
1	56834600	56968600	Background
1	56968600	56971000	Polycomb
1	56971000	56973200	Bivalent
1	56973200	56973600	Bivalent
1	56973600	56974200	Bivalent
1	56974200	56974400	Polycomb
1	56974400	56974800	Background
1	56974800	56985400	Polycomb
1	56985400	57205600	Background
1	57205600	57206000	Insulator
1	57206000	57370400	Background
1	57370400	57370800	Active regulatory region
1	57370800	57376800	Background
1	57376800	57377400	Active promoter
1	57377400	57378000	Active promoter
1	57378000	57378200	Active promoter
1	57378200	57378800	Active promoter
1	57378800	57405600	Background
1	57405600	57406000	Active promoter
1	57406000	57406400	Active promoter
1	57406400	57407000	Active promoter
1	57407000	57407200	Active promoter
1	57407200	57407800	Active promoter
1	57407800	57773400	Background
1	57773400	57774600	Polycomb
1	57774600	57775800	Bivalent
1	57775800	57776200	Polycomb
1	57776200	57969000	Background
1	57969000	57969400	Active promoter
1	57969400	57969600	Active promoter
1	57969600	57969800	Active promoter
1	57969800	57970200	Active promoter
1	57970200	57970400	Active promoter
1	57970400	57970800	Active promoter
1	57970800	57995400	Background
1	57995400	57995800	Active promoter
1	57995800	57996000	Active promoter
1	57996000	57996400	Active promoter
1	57996400	57996800	Active promoter
1	57996800	57997800	Active promoter
1	57997800	58031200	Background
1	58031200	58031600	Insulator
1	58031600	58156800	Background
1	58156800	58157200	Insulator
1	58157200	58195200	Background
1	58195200	58196000	Active promoter
1	58196000	58296400	Background
1	58296400	58296600	Insulator
1	58296600	58296800	Insulator
1	58296800	58300200	Background
1	58300200	58300400	Active regulatory region
1	58300400	58301000	Active regulatory region
1	58301000	58303000	Background
1	58303000	58303200	Active promoter
1	58303200	58303600	Active promoter
1	58303600	58303800	Active promoter
1	58303800	58304000	Active promoter
1	58304000	58304600	Active regulatory region
1	58304600	58391600	Background
1	58391600	58392200	Active promoter
1	58392200	58392600	Active promoter
1	58392600	58393800	Active promoter
1	58393800	58394000	Active promoter
1	58394000	58394600	Active promoter
1	58394600	58422000	Background
1	58422000	58422800	Active promoter
1	58422800	58423000	Active promoter
1	58423000	58423200	Active promoter
1	58423200	58423400	Active promoter
1	58423400	58424200	Active promoter
1	58424200	58424600	Active promoter
1	58424600	58444400	Background
1	58444400	58445200	Active promoter
1	58445200	58445800	Active promoter
1	58445800	58446000	Active promoter
1	58446000	58446600	Active promoter
1	58446600	58503800	Background
1	58503800	58504400	Active promoter
1	58504400	58504600	Active promoter
1	58504600	58505000	Active promoter
1	58505000	58505200	Active promoter
1	58505200	58505800	Active promoter
1	58505800	58585200	Background
1	58585200	58585800	Active promoter
1	58585800	58586200	Active promoter
1	58586200	58586800	Active promoter
1	58586800	58587600	Active promoter
1	58587600	58613800	Background
1	58613800	58614000	Active regulatory region
1	58614000	58651800	Background
1	58651800	58652400	Active promoter
1	58652400	58653000	Active promoter
1	58653000	58653200	Active promoter
1	58653200	58653600	Active promoter
1	58653600	58669600	Background
1	58669600	58670000	Active regulatory region
1	58670000	58677600	Background
1	58677600	58678000	Insulator
1	58678000	58710400	Background
1	58710400	58711000	Active promoter
1	58711000	58711400	Active promoter
1	58711400	58711800	Active promoter
1	58711800	58712200	Active promoter
1	58712200	58712400	Active promoter
1	58712400	58713600	Active promoter
1	58713600	58714200	Active promoter
1	58714200	58770000	Background
1	58770000	58770400	Active promoter
1	58770400	58771000	Active promoter
1	58771000	58774000	Background
1	58774000	58774200	Active regulatory region
1	58774200	58794800	Background
1	58794800	58795600	Active promoter
1	58795600	58796000	Active promoter
1	58796000	58797400	Active promoter
1	58797400	58797600	Active promoter
1	58797600	58798200	Active promoter
1	58798200	58801800	Background
1	58801800	58802000	Active promoter
1	58802000	58802400	Active promoter
1	58802400	58802800	Active promoter
1	58802800	58803000	Active promoter
1	58803000	58804400	Active promoter
1	58804400	58860600	Background
1	58860600	58860800	Active regulatory region
1	58860800	58897600	Background
1	58897600	58897800	Active regulatory region
1	58897800	58937400	Background
1	58937400	58937600	Active regulatory region
1	58937600	58949400	Background
1	58949400	58949600	Active regulatory region
1	58949600	58949800	Active regulatory region
1	58949800	58950000	Active regulatory region
1	58950000	58953200	Background
1	58953200	58953600	Active regulatory region
1	58953600	58954200	Active promoter
1	58954200	58954600	Active promoter
1	58954600	58954800	Active promoter
1	58954800	58972200	Background
1	58972200	58972800	Active promoter
1	58972800	58973200	Active promoter
1	58973200	58973400	Active promoter
1	58973400	58973600	Active promoter
1	58973600	58974200	Active promoter
1	58974200	58974600	Active promoter
1	58974600	59009200	Background
1	59009200	59009600	Insulator
1	59009600	59058200	Background
1	59058200	59058600	Active regulatory region
1	59058600	59058800	Active regulatory region
1	59058800	59097200	Background
1	59097200	59097600	Active regulatory region
1	59097600	59119200	Background
1	59119200	59119600	Active promoter
1	59119600	59119800	Active promoter
1	59119800	59120400	Active promoter
1	59120400	59121000	Active promoter
1	59121000	59142800	Background
1	59142800	59143200	Insulator
1	59143200	59236200	Background
1	59236200	59236800	Active promoter
1	59236800	59237000	Active promoter
1	59237000	59237800	Active promoter
1	59237800	59238000	Active promoter
1	59238000	59238600	Active promoter
1	59238600	59480600	Background
1	59480600	59481800	Active promoter
1	59481800	59482200	Active promoter
1	59482200	59482400	Active promoter
1	59482400	59483000	Bivalent
1	59483000	59484000	Bivalent
1	59484000	59484400	Polycomb
1	59484400	59584600	Background
1	59584600	59585000	Insulator
1	59585000	59623200	Background
1	59623200	59623800	Insulator
1	59623800	59669400	Background
1	59669400	59670000	Active promoter
1	59670000	59670400	Active promoter
1	59670400	59671000	Active promoter
1	59671000	59671400	Active promoter
1	59671400	59672000	Active promoter
1	59672000	59684200	Background
1	59684200	59684800	Active promoter
1	59684800	59685000	Active promoter
1	59685000	59685400	Active promoter
1	59685400	59686400	Active promoter
1	59686400	59762400	Background
1	59762400	59763200	Active promoter
1	59763200	59763400	Active promoter
1	59763400	59764200	Bivalent
1	59764200	59765400	Bivalent
1	59765400	59766000	Polycomb
1	59766000	59883800	Background
1	59883800	59884200	Insulator
1	59884200	59912000	Background
1	59912000	59912400	Active promoter
1	59912400	59912600	Active promoter
1	59912600	59914000	Active promoter
1	59914000	59914200	Active promoter
1	59914200	59914800	Active promoter
1	59914800	60042000	Background
1	60042000	60042400	Polycomb
1	60042400	60043000	Bivalent
1	60043000	60043200	Bivalent
1	60043200	60043800	Bivalent
1	60043800	60044000	Polycomb
1	60044000	60070600	Background
1	60070600	60071200	Active regulatory region
1	60071200	60096400	Background
1	60096400	60097600	Active promoter
1	60097600	60098200	Active promoter
1	60098200	60098800	Active promoter
1	60098800	60099600	Active promoter
1	60099600	60179400	Background
1	60179400	60179800	Active promoter
1	60179800	60180000	Active promoter
1	60180000	60181000	Active promoter
1	60181000	60181200	Active promoter
1	60181200	60181800	Active promoter
1	60181800	60342600	Background
1	60342600	60343000	Active promoter
1	60343000	60343200	Active promoter
1	60343200	60343800	Active promoter
1	60343800	60344400	Active promoter
1	60344400	60409000	Background
1	60409000	60409200	Active promoter
1	60409200	60409400	Active promoter
1	60409400	60409800	Active promoter
1	60409800	60410200	Active promoter
1	60410200	60411000	Active promoter
1	60411000	60429000	Background
1	60429000	60429200	Insulator
1	60429200	60429400	Insulator
1	60429400	60565200	Background
1	60565200	60565400	Polycomb
1	60565400	60566200	Bivalent
1	60566200	60567200	Bivalent
1	60567200	60567600	Bivalent
1	60567600	60567800	Polycomb
1	60567800	60702800	Background
1	60702800	60703000	Active regulatory region
1	60703000	60798600	Background
1	60798600	60799200	Active regulatory region
1	60799200	60868400	Background
1	60868400	60868800	Insulator
1	60868800	60915800	Background
1	60915800	60916000	Active regulatory region
1	60916000	60916200	Active promoter
1	60916200	60916800	Active promoter
1	60916800	60917400	Active promoter
1	60917400	60954800	Background
1	60954800	60955200	Insulator
1	60955200	61377000	Background
1	61377000	61377400	Insulator
1	61377400	61638200	Background
1	61638200	61638600	Active promoter
1	61638600	61639200	Active promoter
1	61639200	61639800	Active promoter
1	61639800	61771200	Background
1	61771200	61771600	Insulator
1	61771600	62702400	Background
1	62702400	62702600	Polycomb
1	62702600	62704000	Bivalent
1	62704000	62704400	Polycomb
1	62704400	62704800	Background
1	62704800	62708800	Polycomb
1	62708800	62722400	Background
1	62722400	62723000	Insulator
1	62723000	62786200	Background
1	62786200	62786600	Insulator
1	62786600	62795400	Background
1	62795400	62796400	Active promoter
1	62796400	62966800	Background
1	62966800	62967200	Insulator
1	62967200	62986200	Background
1	62986200	62986600	Insulator
1	62986600	63112200	Background
1	63112200	63113200	Active promoter
1	63113200	63113600	Active promoter
1	63113600	63114400	Active promoter
1	63114400	63114600	Active promoter
1	63114600	63114800	Active promoter
1	63114800	63115200	Active promoter
1	63115200	63116400	Active promoter
1	63116400	63129400	Background
1	63129400	63130000	Active promoter
1	63130000	63130200	Active promoter
1	63130200	63130600	Active promoter
1	63130600	63175400	Background
1	63175400	63176600	Active promoter
1	63176600	63177200	Active promoter
1	63177200	63178200	Active promoter
1	63178200	63181000	Background
1	63181000	63181400	Insulator
1	63181400	63181600	Insulator
1	63181600	63182600	Background
1	63182600	63183000	Insulator
1	63183000	63246600	Background
1	63246600	63249800	Polycomb
1	63249800	63272400	Background
1	63272400	63274400	Polycomb
1	63274400	63445600	Background
1	63445600	63447000	Polycomb
1	63447000	63630200	Background
1	63630200	63630800	Active regulatory region
1	63630800	63658000	Background
1	63658000	63658400	Insulator
1	63658400	63729800	Background
1	63729800	63730200	Active promoter
1	63730200	63730800	Active promoter
1	63730800	63731600	Active promoter
1	63731600	63953400	Background
1	63953400	63953800	Insulator
1	63953800	64078000	Background
1	64078000	64078200	Active promoter
1	64078200	64078600	Active promoter
1	64078600	64078800	Active promoter
1	64078800	64079200	Active promoter
1	64079200	64087600	Background
1	64087600	64087800	Active promoter
1	64087800	64088400	Active promoter
1	64088400	64089000	Active promoter
1	64089000	64120000	Background
1	64120000	64120800	Active promoter
1	64120800	64121400	Active promoter
1	64121400	64122400	Active promoter
1	64122400	64122600	Active promoter
1	64122600	64123000	Active promoter
1	64123000	64302200	Background
1	64302200	64302600	Active promoter
1	64302600	64302800	Active promoter
1	64302800	64303000	Active promoter
1	64303000	64303400	Active promoter
1	64303400	64303800	Active promoter
1	64303800	64448000	Background
1	64448000	64448600	Insulator
1	64448600	64531400	Background
1	64531400	64532000	Active promoter
1	64532000	64532600	Active promoter
1	64532600	64533200	Active promoter
1	64533200	64533400	Active promoter
1	64533400	64533600	Active promoter
1	64533600	64534200	Active promoter
1	64534200	64535000	Active promoter
1	64535000	64616400	Background
1	64616400	64616800	Active promoter
1	64616800	64617000	Active promoter
1	64617000	64617200	Active promoter
1	64617200	64617400	Active promoter
1	64617400	64617600	Active promoter
1	64617600	64617800	Active promoter
1	64617800	64618000	Active promoter
1	64618000	64618200	Active promoter
1	64618200	64689600	Background
1	64689600	64690400	Active promoter
1	64690400	64691400	Active promoter
1	64691400	64692000	Active promoter
1	64692000	64709800	Background
1	64709800	64710400	Insulator
1	64710400	64717400	Background
1	64717400	64717800	Active regulatory region
1	64717800	64735600	Background
1	64735600	64736200	Active promoter
1	64736200	64736400	Active promoter
[truncated: 128,426 more rows]
