# Supplementary material for: Genome organization and chromatin analysis identify transcriptional downregulation of insulin-like growth factor signaling as a hallmark of aging in developing B cells
Source: Genome Biol. 2018 Sep 5;19:126. doi: 10.1186/s13059-018-1489-y (PMC6124017; doi:10.1186/s13059-018-1489-y)
Supplement: Supplementary file 4 — Chromatin segmentation output for aged pre-B cells. TXT file listing chromatin segmentation output for aged pre-B cells. (TXT 4190 kb) [file 13059_2018_1489_MOESM4_ESM.txt]

Chromosome	Start	End	State
1	0	3671000	Background
1	3671000	3672000	Polycomb
1	3672000	4258200	Background
1	4258200	4258400	Active regulatory region
1	4258400	4491200	Background
1	4491200	4494200	Polycomb
1	4494200	4495800	Background
1	4495800	4498400	Polycomb
1	4498400	4571400	Background
1	4571400	4572600	Polycomb
1	4572600	4768400	Background
1	4768400	4768800	Insulator
1	4768800	4784800	Background
1	4784800	4785400	Active promoter
1	4785400	4785600	Active promoter
1	4785600	4785800	Active promoter
1	4785800	4786000	Active promoter
1	4786000	4786600	Active promoter
1	4786600	4807200	Background
1	4807200	4807400	Active promoter
1	4807400	4808200	Active promoter
1	4808200	4808400	Active promoter
1	4808400	4808800	Active promoter
1	4808800	4857000	Background
1	4857000	4857400	Active promoter
1	4857400	4857600	Active promoter
1	4857600	4858000	Active promoter
1	4858000	4858200	Active promoter
1	4858200	4858400	Active promoter
1	4858400	4859200	Active promoter
1	4859200	5018200	Background
1	5018200	5021400	Polycomb
1	5021400	5082600	Background
1	5082600	5083000	Active promoter
1	5083000	5083600	Active promoter
1	5083600	5083800	Active promoter
1	5083800	5084000	Active promoter
1	5084000	6213600	Background
1	6213600	6214000	Active promoter
1	6214000	6214200	Active promoter
1	6214200	6215400	Active promoter
1	6215400	6215600	Active promoter
1	6215600	6216000	Active promoter
1	6216000	6358600	Background
1	6358600	6360000	Polycomb
1	6360000	6382600	Background
1	6382600	6382800	Active promoter
1	6382800	6383000	Active promoter
1	6383000	6383400	Active promoter
1	6383400	6406200	Background
1	6406200	6406400	Active promoter
1	6406400	6406800	Active promoter
1	6406800	6407200	Active promoter
1	6407200	6760200	Background
1	6760200	6760400	Active promoter
1	6760400	6761000	Active promoter
1	6761000	6761400	Active promoter
1	6761400	7087800	Background
1	7087800	7088200	Active promoter
1	7088200	7088400	Active promoter
1	7088400	7088800	Active promoter
1	7088800	7089000	Active promoter
1	7089000	7089400	Active promoter
1	7089400	7089800	Active promoter
1	7089800	7091000	Active promoter
1	7091000	7204800	Background
1	7204800	7205200	Insulator
1	7205200	7396800	Background
1	7396800	7397200	Active promoter
1	7397200	7397600	Active promoter
1	7397600	7398000	Active promoter
1	7398000	7398600	Active promoter
1	7398600	7398800	Active promoter
1	7398800	7399200	Active promoter
1	7399200	9541400	Background
1	9541400	9541600	Active regulatory region
1	9541600	9544600	Background
1	9544600	9545000	Active promoter
1	9545000	9545400	Active promoter
1	9545400	9545600	Active promoter
1	9545600	9546000	Active promoter
1	9546000	9546800	Active promoter
1	9546800	9573200	Background
1	9573200	9573600	Insulator
1	9573600	9588600	Background
1	9588600	9588800	Active regulatory region
1	9588800	9592000	Background
1	9592000	9592400	Active regulatory region
1	9592400	9699400	Background
1	9699400	9700200	Active promoter
1	9700200	9701000	Active promoter
1	9701000	9701600	Active promoter
1	9701600	9746800	Background
1	9746800	9747600	Active promoter
1	9747600	9747800	Active promoter
1	9747800	9748000	Active promoter
1	9748000	9748200	Active promoter
1	9748200	9748400	Active promoter
1	9748400	9748800	Active promoter
1	9748800	9772800	Background
1	9772800	9773200	Insulator
1	9773200	9797400	Background
1	9797400	9797600	Active promoter
1	9797600	9797800	Active promoter
1	9797800	9798000	Active promoter
1	9798000	9798400	Active promoter
1	9798400	9798600	Active promoter
1	9798600	9798800	Active promoter
1	9798800	9799200	Active promoter
1	9799200	9847800	Background
1	9847800	9848200	Active promoter
1	9848200	9848600	Active promoter
1	9848600	9849200	Active promoter
1	9849200	9857600	Background
1	9857600	9857800	Active regulatory region
1	9857800	9876800	Background
1	9876800	9877000	Active regulatory region
1	9877000	9943200	Background
1	9943200	9943600	Active promoter
1	9943600	9943800	Active promoter
1	9943800	9944200	Active promoter
1	9944200	9944400	Active promoter
1	9944400	9944800	Active promoter
1	9944800	9966400	Background
1	9966400	9967000	Polycomb
1	9967000	9968000	Bivalent
1	9968000	9968400	Bivalent
1	9968400	9968800	Bivalent
1	9968800	9969600	Polycomb
1	9969600	10037000	Background
1	10037000	10037400	Active promoter
1	10037400	10037800	Active promoter
1	10037800	10038400	Active promoter
1	10038400	10038600	Active promoter
1	10038600	10039400	Active promoter
1	10039400	10039600	Active promoter
1	10039600	10040000	Active promoter
1	10040000	10040200	Active promoter
1	10040200	10040400	Active promoter
1	10040400	10040800	Active promoter
1	10040800	10089400	Background
1	10089400	10090000	Insulator
1	10090000	10231800	Background
1	10231800	10232200	Active promoter
1	10232200	10232400	Active promoter
1	10232400	10233400	Active promoter
1	10233400	10234200	Active promoter
1	10234200	12657400	Background
1	12657400	12657800	Active regulatory region
1	12657800	12875400	Background
1	12875400	12875800	Active promoter
1	12875800	12876200	Active promoter
1	12876200	12990000	Background
1	12990000	12990200	Active promoter
1	12990200	12990600	Active promoter
1	12990600	12991000	Active promoter
1	12991000	12991200	Active promoter
1	12991200	12991400	Active promoter
1	12991400	12991800	Active promoter
1	12991800	12992000	Active promoter
1	12992000	12992400	Active promoter
1	12992400	12992600	Active promoter
1	12992600	12993000	Active promoter
1	12993000	12993200	Active promoter
1	12993200	13052000	Background
1	13052000	13052800	Active promoter
1	13052800	13124000	Background
1	13124000	13128200	Polycomb
1	13128200	13151000	Background
1	13151000	13151400	Insulator
1	13151400	13267400	Background
1	13267400	13267800	Active regulatory region
1	13267800	13288200	Background
1	13288200	13288600	Active regulatory region
1	13288600	13301800	Background
1	13301800	13302200	Active regulatory region
1	13302200	13336000	Background
1	13336000	13336200	Active regulatory region
1	13336200	13371600	Background
1	13371600	13372400	Active promoter
1	13372400	13372800	Active promoter
1	13372800	13373200	Active promoter
1	13373200	13374000	Active promoter
1	13374000	13374200	Active promoter
1	13374200	13374800	Active promoter
1	13374800	13375200	Active promoter
1	13375200	13383800	Background
1	13383800	13384200	Active regulatory region
1	13384200	13385000	Background
1	13385000	13385400	Active regulatory region
1	13385400	13385600	Active regulatory region
1	13385600	13426000	Background
1	13426000	13427400	Active promoter
1	13427400	13514000	Background
1	13514000	13514200	Active regulatory region
1	13514200	13531400	Background
1	13531400	13532000	Insulator
1	13532000	13572000	Background
1	13572000	13572200	Active promoter
1	13572200	13572400	Active promoter
1	13572400	13572800	Active promoter
1	13572800	13573800	Active promoter
1	13573800	13574200	Active promoter
1	13574200	13574400	Active promoter
1	13574400	13574800	Active promoter
1	13574800	13575200	Active regulatory region
1	13575200	13587800	Background
1	13587800	13588800	Active promoter
1	13588800	13589600	Active promoter
1	13589600	13589800	Active promoter
1	13589800	13590000	Active promoter
1	13590000	13590400	Active promoter
1	13590400	13590800	Active promoter
1	13590800	13593200	Background
1	13593200	13593800	Active regulatory region
1	13593800	13599000	Background
1	13599000	13599200	Active promoter
1	13599200	13599600	Active promoter
1	13599600	13600000	Active promoter
1	13600000	13648000	Background
1	13648000	13648200	Active regulatory region
1	13648200	13659200	Background
1	13659200	13659800	Active promoter
1	13659800	13660000	Active promoter
1	13660000	13660200	Active promoter
1	13660200	13660400	Active promoter
1	13660400	13660600	Active promoter
1	13660600	13660800	Active promoter
1	13660800	13661200	Active promoter
1	13661200	13706400	Background
1	13706400	13706800	Insulator
1	13706800	13747200	Background
1	13747200	13747800	Active promoter
1	13747800	13748000	Active promoter
1	13748000	13770200	Background
1	13770200	13770800	Active regulatory region
1	13770800	13771200	Active promoter
1	13771200	13771600	Active promoter
1	13771600	13772000	Active promoter
1	13772000	13772200	Active promoter
1	13772200	13772400	Active promoter
1	13772400	13784400	Background
1	13784400	13784800	Insulator
1	13784800	13787000	Background
1	13787000	13787400	Active regulatory region
1	13787400	13789200	Background
1	13789200	13789600	Insulator
1	13789600	13867400	Background
1	13867400	13867800	Active regulatory region
1	13867800	13980400	Background
1	13980400	13980600	Active regulatory region
1	13980600	14104600	Background
1	14104600	14104800	Active regulatory region
1	14104800	14143800	Background
1	14143800	14144200	Active regulatory region
1	14144200	14150600	Background
1	14150600	14151000	Active regulatory region
1	14151000	14196600	Background
1	14196600	14197000	Active regulatory region
1	14197000	14245800	Background
1	14245800	14246400	Insulator
1	14246400	14264400	Background
1	14264400	14264600	Active regulatory region
1	14264600	14306800	Background
1	14306800	14309400	Active promoter
1	14309400	14309600	Active promoter
1	14309600	14310400	Active promoter
1	14310400	14310800	Active promoter
1	14310800	14503600	Background
1	14503600	14507800	Polycomb
1	14507800	14596000	Background
1	14596000	14596400	Active regulatory region
1	14596400	14754600	Background
1	14754600	14756400	Polycomb
1	14756400	15007600	Background
1	15007600	15008000	Insulator
1	15008000	15805000	Background
1	15805000	15805400	Active promoter
1	15805400	15805600	Active promoter
1	15805600	15806000	Active promoter
1	15806000	15806600	Active promoter
1	15806600	15807000	Active promoter
1	15807000	15850800	Background
1	15850800	15851000	Active regulatory region
1	15851000	15892200	Background
1	15892200	15893200	Active promoter
1	15893200	15902400	Background
1	15902400	15902800	Insulator
1	15902800	16092400	Background
1	16092400	16093800	Polycomb
1	16093800	16103400	Background
1	16103400	16104000	Active promoter
1	16104000	16104800	Active promoter
1	16104800	16105200	Active promoter
1	16105200	16105600	Active promoter
1	16105600	16106000	Active promoter
1	16106000	16107000	Active promoter
1	16107000	16344600	Background
1	16344600	16344800	Active regulatory region
1	16344800	16345200	Active regulatory region
1	16345200	16345400	Active regulatory region
1	16345400	16433400	Background
1	16433400	16433800	Insulator
1	16433800	16518400	Background
1	16518400	16518600	Active promoter
1	16518600	16518800	Active promoter
1	16518800	16519000	Active promoter
1	16519000	16519400	Active promoter
1	16519400	16519600	Active promoter
1	16519600	16520000	Active promoter
1	16520000	16520400	Active promoter
1	16520400	16549800	Background
1	16549800	16550000	Active regulatory region
1	16550000	16617000	Background
1	16617000	16617800	Active promoter
1	16617800	16618000	Active promoter
1	16618000	16618400	Active promoter
1	16618400	16618800	Active promoter
1	16618800	16619400	Active promoter
1	16619400	16619600	Active promoter
1	16619600	16620000	Active promoter
1	16620000	16656000	Background
1	16656000	16656400	Active promoter
1	16656400	16656800	Active promoter
1	16656800	16657000	Active promoter
1	16657000	16657600	Active promoter
1	16657600	16657800	Active promoter
1	16657800	16664800	Background
1	16664800	16665000	Active promoter
1	16665000	16665200	Active promoter
1	16665200	16665600	Active promoter
1	16665600	16666200	Active promoter
1	16666200	16687800	Background
1	16687800	16688200	Active promoter
1	16688200	16688400	Active promoter
1	16688400	16688600	Active promoter
1	16688600	16689000	Active promoter
1	16689000	16689600	Active promoter
1	16689600	16798400	Background
1	16798400	16798600	Active regulatory region
1	16798600	17096600	Background
1	17096600	17097600	Polycomb
1	17097600	17097800	Bivalent
1	17097800	17098200	Active promoter
1	17098200	19176200	Background
1	19176200	19176400	Active regulatory region
1	19176400	19205600	Background
1	19205600	19206000	Insulator
1	19206000	20612600	Background
1	20612600	20613000	Insulator
1	20613000	20819000	Background
1	20819000	20819800	Active promoter
1	20819800	20820400	Active promoter
1	20820400	20820600	Active promoter
1	20820600	20821000	Active promoter
1	20821000	20890200	Background
1	20890200	20890400	Active promoter
1	20890400	20890800	Active promoter
1	20890800	20891800	Active promoter
1	20891800	20933400	Background
1	20933400	20933600	Insulator
1	20933600	20933800	Insulator
1	20933800	20939000	Background
1	20939000	20939400	Insulator
1	20939400	20951200	Background
1	20951200	20951400	Active promoter
1	20951400	20951800	Active promoter
1	20951800	20952200	Active promoter
1	20952200	20952400	Active promoter
1	20952400	20985400	Background
1	20985400	20985800	Active regulatory region
1	20985800	20986200	Active promoter
1	20986200	20986800	Active promoter
1	20986800	20987000	Active regulatory region
1	20987000	20987200	Active regulatory region
1	20987200	20995200	Background
1	20995200	20995600	Active regulatory region
1	20995600	21037400	Background
1	21037400	21040200	Active regulatory region
1	21040200	21040600	Active promoter
1	21040600	21040800	Active promoter
1	21040800	21041200	Active promoter
1	21041200	21041400	Active regulatory region
1	21041400	21042400	Active regulatory region
1	21042400	21077200	Background
1	21077200	21077600	Active regulatory region
1	21077600	21077800	Background
1	21077800	21078600	Active promoter
1	21078600	21079200	Active promoter
1	21079200	21079600	Active promoter
1	21079600	21080000	Active promoter
1	21080000	21080200	Active promoter
1	21080200	21161800	Background
1	21161800	21162200	Insulator
1	21162200	21166200	Background
1	21166200	21166600	Insulator
1	21166600	21218200	Background
1	21218200	21218400	Active promoter
1	21218400	21218800	Active promoter
1	21218800	21219000	Active promoter
1	21219000	21219200	Active promoter
1	21219200	21227600	Background
1	21227600	21228000	Active regulatory region
1	21228000	21230600	Background
1	21230600	21231000	Active regulatory region
1	21231000	21461000	Background
1	21461000	21461600	Insulator
1	21461600	21632600	Background
1	21632600	21633000	Active regulatory region
1	21633000	21829400	Background
1	21829400	21830000	Active promoter
1	21830000	21830600	Active promoter
1	21830600	21830800	Active promoter
1	21830800	21959400	Background
1	21959400	21960000	Active promoter
1	21960000	21960400	Active promoter
1	21960400	21961200	Active promoter
1	21961200	21961600	Active promoter
1	21961600	21961800	Active promoter
1	21961800	21962200	Active promoter
1	21962200	21962800	Active promoter
1	21962800	21963000	Active promoter
1	21963000	21963200	Active promoter
1	21963200	21963400	Active promoter
1	21963400	21964000	Active promoter
1	21964000	22269000	Background
1	22269000	22269400	Insulator
1	22269400	22327600	Background
1	22327600	22327800	Active regulatory region
1	22327800	22555800	Background
1	22555800	22556000	Active regulatory region
1	22556000	23255600	Background
1	23255600	23256000	Polycomb
1	23256000	23256400	Bivalent
1	23256400	23257200	Bivalent
1	23257200	23258000	Polycomb
1	23258000	23379000	Background
1	23379000	23380400	Active promoter
1	23380400	23381600	Background
1	23381600	23382400	Active promoter
1	23382400	23382800	Active promoter
1	23382800	23383000	Active promoter
1	23383000	23383200	Active promoter
1	23383200	23383600	Active promoter
1	23383600	23383800	Active promoter
1	23383800	23419000	Background
1	23419000	23419200	Active regulatory region
1	23419200	23705600	Background
1	23705600	23706000	Insulator
1	23706000	23720200	Background
1	23720200	23720400	Active promoter
1	23720400	23720800	Active promoter
1	23720800	23721000	Active promoter
1	23721000	23721200	Active promoter
1	23721200	23721400	Active promoter
1	23721400	23759200	Background
1	23759200	23761800	Polycomb
1	23761800	23762400	Bivalent
1	23762400	23763200	Bivalent
1	23763200	23764400	Polycomb
1	23764400	23792800	Background
1	23792800	23793200	Insulator
1	23793200	23921400	Background
1	23921400	23921800	Active promoter
1	23921800	23922400	Active promoter
1	23922400	23922600	Active promoter
1	23922600	23923000	Active promoter
1	23923000	24004800	Background
1	24004800	24005400	Active promoter
1	24005400	24005800	Active promoter
1	24005800	24006200	Active promoter
1	24006200	24099000	Background
1	24099000	24099400	Polycomb
1	24099400	24100200	Bivalent
1	24100200	24100600	Bivalent
1	24100600	24101000	Bivalent
1	24101000	24134800	Background
1	24134800	24135200	Insulator
1	24135200	24611400	Background
1	24611400	24616200	Active regulatory region
1	24616200	24677800	Background
1	24677800	24678400	Active promoter
1	24678400	24678600	Active promoter
1	24678600	24678800	Active promoter
1	24678800	24679200	Active promoter
1	24679200	24679800	Active promoter
1	24679800	24684000	Background
1	24684000	24684400	Active regulatory region
1	24684400	24685600	Background
1	24685600	24686000	Active regulatory region
1	24686000	24719600	Background
1	24719600	24720000	Insulator
1	24720000	26687200	Background
1	26687200	26687800	Active regulatory region
1	26687800	30584800	Background
1	30584800	30585200	Insulator
1	30585200	30778600	Background
1	30778600	30779000	Insulator
1	30779000	30872200	Background
1	30872200	30872800	Active promoter
1	30872800	30873200	Active promoter
1	30873200	30874200	Active promoter
1	30874200	30874600	Active promoter
1	30874600	30920600	Background
1	30920600	30921200	Insulator
1	30921200	30948400	Background
1	30948400	30948800	Active promoter
1	30948800	30949000	Active promoter
1	30949000	30949400	Active promoter
1	30949400	30949600	Active promoter
1	30949600	30950200	Active promoter
1	30950200	30950400	Active promoter
1	30950400	30950800	Active promoter
1	30950800	31205800	Background
1	31205800	31206200	Active regulatory region
1	31206200	33281600	Background
1	33281600	33282200	Active regulatory region
1	33282200	33453400	Background
1	33453400	33453600	Active regulatory region
1	33453600	33551200	Background
1	33551200	33551600	Active regulatory region
1	33551600	33551800	Active regulatory region
1	33551800	33552000	Active regulatory region
1	33552000	33563200	Background
1	33563200	33563600	Active regulatory region
1	33563600	33563800	Active regulatory region
1	33563800	33564000	Active regulatory region
1	33564000	33564400	Active regulatory region
1	33564400	33565800	Background
1	33565800	33566200	Insulator
1	33566200	33577800	Background
1	33577800	33578600	Active regulatory region
1	33578600	33579200	Active regulatory region
1	33579200	33579800	Active regulatory region
1	33579800	33595600	Background
1	33595600	33596000	Active regulatory region
1	33596000	33596400	Active regulatory region
1	33596400	33597000	Background
1	33597000	33597400	Insulator
1	33597400	33663200	Background
1	33663200	33663600	Insulator
1	33663600	33669000	Background
1	33669000	33669400	Active promoter
1	33669400	33669600	Active promoter
1	33669600	33670000	Active promoter
1	33670000	33670400	Active promoter
1	33670400	33670600	Active promoter
1	33670600	33671000	Active promoter
1	33671000	33719400	Background
1	33719400	33719800	Active promoter
1	33719800	33720200	Active promoter
1	33720200	33720800	Active promoter
1	33720800	33739400	Background
1	33739400	33739600	Active regulatory region
1	33739600	33742800	Background
1	33742800	33743200	Insulator
1	33743200	33757000	Background
1	33757000	33757600	Active promoter
1	33757600	33758000	Active promoter
1	33758000	33758400	Active promoter
1	33758400	33813400	Background
1	33813400	33814000	Active promoter
1	33814000	33814400	Active promoter
1	33814400	33814600	Active promoter
1	33814600	33814800	Active promoter
1	33814800	33815000	Active promoter
1	33815000	33883000	Background
1	33883000	33883800	Active promoter
1	33883800	33906600	Background
1	33906600	33907400	Polycomb
1	33907400	33908400	Bivalent
1	33908400	33908800	Polycomb
1	33908800	34010800	Background
1	34010800	34011000	Active promoter
1	34011000	34011800	Active promoter
1	34011800	34012200	Active promoter
1	34012200	34218400	Background
1	34218400	34218800	Insulator
1	34218800	34237200	Background
1	34237200	34238200	Active promoter
1	34238200	34409400	Background
1	34409400	34410200	Active promoter
1	34410200	34432400	Background
1	34432400	34435600	Active promoter
1	34435600	34438400	Background
1	34438400	34439200	Active promoter
1	34439200	34439400	Active promoter
1	34439400	34439800	Active promoter
1	34439800	34440000	Active promoter
1	34440000	34440800	Active promoter
1	34440800	34459000	Background
1	34459000	34459600	Active promoter
1	34459600	34459800	Active promoter
1	34459800	34460800	Active promoter
1	34460800	34462800	Background
1	34462800	34463200	Insulator
1	34463200	34464000	Background
1	34464000	34465000	Active promoter
1	34465000	34472200	Background
1	34472200	34472600	Active promoter
1	34472600	34473200	Active promoter
1	34473200	34473400	Active promoter
1	34473400	34474200	Active promoter
1	34474200	34484400	Background
1	34484400	34485600	Active promoter
1	34485600	34485800	Active promoter
1	34485800	34486000	Active promoter
1	34486000	34486200	Active promoter
1	34486200	34486400	Active promoter
1	34486400	34510000	Background
1	34510000	34511400	Active promoter
1	34511400	34578800	Background
1	34578800	34580000	Polycomb
1	34580000	34602400	Background
1	34602400	34602800	Insulator
1	34602800	34642400	Background
1	34642400	34642800	Insulator
1	34642800	34801200	Background
1	34801200	34801600	Active promoter
1	34801600	34801800	Active promoter
1	34801800	34802600	Active promoter
1	34802600	34841200	Background
1	34841200	34842200	Active promoter
1	34842200	34842800	Active promoter
1	34842800	34843200	Active promoter
1	34843200	34843600	Active promoter
1	34843600	34843800	Active promoter
1	34843800	34849400	Background
1	34849400	34849800	Active promoter
1	34849800	34850400	Active promoter
1	34850400	34850800	Active promoter
1	34850800	34858600	Background
1	34858600	34859000	Active regulatory region
1	34859000	34867000	Background
1	34867000	34867200	Insulator
1	34867200	34867600	Insulator
1	34867600	34897000	Background
1	34897000	34897400	Insulator
1	34897400	35385400	Background
1	35385400	35385800	Insulator
1	35385800	35653200	Background
1	35653200	35653800	Active regulatory region
1	35653800	35726600	Background
1	35726600	35727000	Insulator
1	35727000	35810600	Background
1	35810600	35811000	Active regulatory region
1	35811000	35813600	Background
1	35813600	35814000	Active regulatory region
1	35814000	35860800	Background
1	35860800	35861000	Active regulatory region
1	35861000	36065000	Background
1	36065000	36065200	Active regulatory region
1	36065200	36067800	Background
1	36067800	36068000	Active promoter
1	36068000	36068200	Active promoter
1	36068200	36068400	Active promoter
1	36068400	36068800	Active promoter
1	36068800	36069800	Active promoter
1	36069800	36088600	Background
1	36088600	36088800	Active regulatory region
1	36088800	36134600	Background
1	36134600	36135000	Insulator
1	36135000	36149400	Background
1	36149400	36149800	Active regulatory region
1	36149800	36231000	Background
1	36231000	36231200	Active regulatory region
1	36231200	36243000	Background
1	36243000	36243800	Active promoter
1	36243800	36244000	Active promoter
1	36244000	36244400	Active promoter
1	36244400	36244600	Active promoter
1	36244600	36244800	Active promoter
1	36244800	36252800	Background
1	36252800	36253200	Insulator
1	36253200	36262200	Background
1	36262200	36262400	Active regulatory region
1	36262400	36263600	Background
1	36263600	36263800	Active promoter
1	36263800	36264200	Active promoter
1	36264200	36264400	Active promoter
1	36264400	36264800	Active promoter
1	36264800	36272000	Background
1	36272000	36272600	Active promoter
1	36272600	36272800	Active promoter
1	36272800	36273000	Active promoter
1	36273000	36273400	Active promoter
1	36273400	36273600	Active promoter
1	36273600	36274000	Active promoter
1	36274000	36274200	Active promoter
1	36274200	36277200	Background
1	36277200	36277600	Insulator
1	36277600	36279200	Background
1	36279200	36279600	Insulator
1	36279600	36281800	Background
1	36281800	36282200	Active regulatory region
1	36282200	36287400	Background
1	36287400	36288000	Active regulatory region
1	36288000	36299000	Background
1	36299000	36299600	Active promoter
1	36299600	36299800	Active promoter
1	36299800	36303000	Background
1	36303000	36304000	Active promoter
1	36304000	36307000	Background
1	36307000	36307400	Active promoter
1	36307400	36307600	Active promoter
1	36307600	36308200	Active promoter
1	36308200	36309800	Active promoter
1	36309800	36310400	Active promoter
1	36310400	36367800	Background
1	36367800	36368600	Active promoter
1	36368600	36368800	Active promoter
1	36368800	36369000	Active promoter
1	36369000	36369200	Active promoter
1	36369200	36369800	Active promoter
1	36369800	36444200	Background
1	36444200	36445000	Active promoter
1	36445000	36445200	Active promoter
1	36445200	36445600	Active promoter
1	36445600	36445800	Active promoter
1	36445800	36470600	Background
1	36470600	36470800	Active promoter
1	36470800	36471200	Active promoter
1	36471200	36471600	Active promoter
1	36471600	36471800	Active promoter
1	36471800	36472000	Active promoter
1	36472000	36472800	Active promoter
1	36472800	36501200	Background
1	36501200	36501800	Insulator
1	36501800	36511200	Background
1	36511200	36511600	Active promoter
1	36511600	36511800	Active promoter
1	36511800	36512000	Active promoter
1	36512000	36512200	Active promoter
1	36512200	36512600	Active promoter
1	36512600	36513600	Active promoter
1	36513600	36546200	Background
1	36546200	36547000	Active promoter
1	36547000	36547200	Active promoter
1	36547200	36547600	Active promoter
1	36547600	36547800	Active promoter
1	36547800	36555600	Background
1	36555600	36556200	Polycomb
1	36556200	36557000	Bivalent
1	36557000	36557600	Bivalent
1	36557600	36558800	Bivalent
1	36558800	36560000	Polycomb
1	36560000	36684200	Background
1	36684200	36684600	Insulator
1	36684600	36690800	Background
1	36690800	36691200	Active promoter
1	36691200	36691400	Active promoter
1	36691400	36691800	Active promoter
1	36691800	36692200	Active promoter
1	36692200	36692600	Active promoter
1	36692600	36708800	Background
1	36708800	36709400	Active promoter
1	36709400	36709800	Active promoter
1	36709800	36710000	Active promoter
1	36710000	36710200	Active promoter
1	36710200	36710400	Active promoter
1	36710400	36737400	Background
1	36737400	36737600	Insulator
1	36737600	36737800	Insulator
1	36737800	36744600	Background
1	36744600	36745000	Insulator
1	36745000	36746400	Background
1	36746400	36746800	Insulator
1	36746800	36766400	Background
1	36766400	36766600	Active regulatory region
1	36766600	36767000	Active promoter
1	36767000	36767400	Background
1	36767400	36768000	Active promoter
1	36768000	36784800	Background
1	36784800	36785800	Active promoter
1	36785800	36796800	Background
1	36796800	36797000	Active regulatory region
1	36797000	36797200	Active regulatory region
1	36797200	36797400	Active regulatory region
1	36797400	36797600	Active regulatory region
1	36797600	36797800	Active regulatory region
1	36797800	36831400	Background
1	36831400	36831800	Active regulatory region
1	36831800	36919800	Background
1	36919800	36920200	Active regulatory region
1	36920200	36921400	Background
1	36921400	36921600	Active regulatory region
1	36921600	36922400	Active regulatory region
1	36922400	36922800	Active regulatory region
1	36922800	36938000	Background
1	36938000	36938800	Active promoter
1	36938800	36939000	Active promoter
1	36939000	36940000	Active promoter
1	36940000	36940200	Active promoter
1	36940200	36940800	Active promoter
1	36940800	37028600	Background
1	37028600	37030200	Active promoter
1	37030200	37250600	Background
1	37250600	37251200	Insulator
1	37251200	37299400	Background
1	37299400	37299600	Active promoter
1	37299600	37300000	Active promoter
1	37300000	37301000	Active promoter
1	37301000	37407200	Background
1	37407200	37407600	Active regulatory region
1	37407600	37419400	Background
1	37419400	37419800	Insulator
1	37419800	37420000	Insulator
1	37420000	37429200	Background
1	37429200	37429800	Active promoter
1	37429800	37430200	Active promoter
1	37430200	37430400	Active promoter
1	37430400	37430800	Active promoter
1	37430800	37431200	Active promoter
1	37431200	37448400	Background
1	37448400	37448800	Insulator
1	37448800	37477800	Background
1	37477800	37478800	Active promoter
1	37478800	37491400	Background
1	37491400	37491800	Active regulatory region
1	37491800	37492000	Active regulatory region
1	37492000	37495400	Background
1	37495400	37497000	Active promoter
1	37497000	37540000	Background
1	37540000	37540400	Active promoter
1	37540400	37540800	Active promoter
1	37540800	37541400	Active promoter
1	37541400	37541800	Active promoter
1	37541800	37562000	Background
1	37562000	37562200	Active regulatory region
1	37562200	37565000	Background
1	37565000	37565400	Active regulatory region
1	37565400	37567000	Background
1	37567000	37567200	Active regulatory region
1	37567200	37585800	Background
1	37585800	37586600	Active regulatory region
1	37586600	37601600	Background
1	37601600	37602000	Active regulatory region
1	37602000	37624200	Background
1	37624200	37624600	Active regulatory region
1	37624600	37634600	Background
1	37634600	37635200	Insulator
1	37635200	37639200	Background
1	37639200	37639400	Insulator
1	37639400	37639600	Insulator
1	37639600	37654000	Background
1	37654000	37654400	Insulator
1	37654400	37665600	Background
1	37665600	37665800	Active regulatory region
1	37665800	37678400	Background
1	37678400	37678800	Insulator
1	37678800	37719000	Background
1	37719000	37719200	Polycomb
1	37719200	37719800	Bivalent
1	37719800	37720000	Bivalent
1	37720000	37720400	Bivalent
1	37720400	37720600	Active promoter
1	37720600	37864200	Background
1	37864200	37864600	Active promoter
1	37864600	37865400	Active promoter
1	37865400	37866200	Active promoter
1	37866200	37871800	Background
1	37871800	37872000	Active promoter
1	37872000	37872400	Active promoter
1	37872400	37873000	Active promoter
1	37873000	37889400	Background
1	37889400	37890000	Active promoter
1	37890000	37890400	Active promoter
1	37890400	37890600	Active promoter
1	37890600	37890800	Active promoter
1	37890800	37891400	Active promoter
1	37891400	37996200	Background
1	37996200	37996800	Active promoter
1	37996800	37997600	Active promoter
1	37997600	37997800	Active promoter
1	37997800	37998200	Active promoter
1	37998200	37998800	Active promoter
1	37998800	37999200	Active promoter
1	37999200	38128400	Background
1	38128400	38129000	Active promoter
1	38129000	38129600	Active promoter
1	38129600	38129800	Active promoter
1	38129800	38130200	Active promoter
1	38130200	38130400	Active promoter
1	38130400	38131000	Active promoter
1	38131000	38139000	Background
1	38139000	38139400	Active regulatory region
1	38139400	38139800	Active regulatory region
1	38139800	38149600	Background
1	38149600	38150000	Active regulatory region
1	38150000	38150600	Active regulatory region
1	38150600	38151000	Active regulatory region
1	38151000	38185400	Background
1	38185400	38186000	Insulator
1	38186000	38230000	Background
1	38230000	38230200	Active regulatory region
1	38230200	38230400	Active regulatory region
1	38230400	38230600	Active regulatory region
1	38230600	38231000	Active regulatory region
1	38231000	38231200	Active regulatory region
1	38231200	38233000	Background
1	38233000	38233400	Active regulatory region
1	38233400	38252600	Background
1	38252600	38253200	Insulator
1	38253200	38627000	Background
1	38627000	38627200	Active promoter
1	38627200	38627600	Active promoter
1	38627600	38628600	Active promoter
1	38628600	38657400	Background
1	38657400	38657600	Active promoter
1	38657600	38658200	Active promoter
1	38658200	38658600	Active promoter
1	38658600	38661600	Background
1	38661600	38663800	Active promoter
1	38663800	38664800	Active promoter
1	38664800	38665200	Active promoter
1	38665200	38665600	Active promoter
1	38665600	38666000	Active regulatory region
1	38666000	38666200	Active regulatory region
1	38666200	38769800	Background
1	38769800	38770200	Insulator
1	38770200	38787400	Background
1	38787400	38787800	Insulator
1	38787800	38799400	Background
1	38799400	38799800	Insulator
1	38799800	38835200	Background
1	38835200	38837400	Polycomb
1	38837400	38856200	Background
1	38856200	38856600	Insulator
1	38856600	38897400	Background
1	38897400	38898400	Bivalent
1	38898400	38986800	Background
1	38986800	38987400	Active promoter
1	38987400	38988200	Active promoter
1	38988200	38988600	Active promoter
1	38988600	39001200	Background
1	39001200	39001600	Insulator
1	39001600	39191800	Background
1	39191800	39195600	Polycomb
1	39195600	39367000	Background
1	39367000	39367600	Active promoter
1	39367600	39367800	Active promoter
1	39367800	39368200	Active promoter
1	39368200	39368600	Active promoter
1	39368600	39369200	Active promoter
1	39369200	39381000	Background
1	39381000	39381400	Active regulatory region
1	39381400	39392200	Background
1	39392200	39392600	Insulator
1	39392600	39396400	Background
1	39396400	39396800	Active regulatory region
1	39396800	39477800	Background
1	39477800	39478000	Active promoter
1	39478000	39478200	Active promoter
1	39478200	39478600	Active promoter
1	39478600	39478800	Active promoter
1	39478800	39479400	Active promoter
1	39479400	39527400	Background
1	39527400	39527800	Insulator
1	39527800	39530200	Background
1	39530200	39530800	Insulator
1	39530800	39535200	Background
1	39535200	39535400	Active promoter
1	39535400	39535600	Active promoter
1	39535600	39536200	Active promoter
1	39536200	39536400	Active promoter
1	39536400	39537000	Active promoter
1	39537000	39559200	Background
1	39559200	39559400	Active regulatory region
1	39559400	39576000	Background
1	39576000	39576600	Active promoter
1	39576600	39577400	Active promoter
1	39577400	39577800	Active promoter
1	39577800	39615000	Background
1	39615000	39615400	Insulator
1	39615400	39649400	Background
1	39649400	39652400	Polycomb
1	39652400	39735600	Background
1	39735600	39736000	Active promoter
1	39736000	39736200	Active promoter
1	39736200	39736400	Active promoter
1	39736400	39736600	Active promoter
1	39736600	39736800	Active regulatory region
1	39736800	39895600	Background
1	39895600	39895800	Active regulatory region
1	39895800	39900000	Background
1	39900000	39900400	Active promoter
1	39900400	39900600	Active promoter
1	39900600	39901000	Active promoter
1	39901000	39901200	Active promoter
1	39901200	39901400	Active promoter
1	39901400	39902000	Active promoter
1	39902000	39902800	Active promoter
1	39902800	39911400	Background
1	39911400	39912000	Insulator
1	39912000	39922800	Background
1	39922800	39923400	Active promoter
1	39923400	39936000	Background
1	39936000	39936200	Active promoter
1	39936200	39936400	Active promoter
1	39936400	39936800	Active promoter
1	39936800	39937000	Active promoter
1	39937000	39944400	Background
1	39944400	39944600	Active regulatory region
1	39944600	39950200	Background
1	39950200	39950400	Active regulatory region
1	39950400	40002200	Background
1	40002200	40002600	Active regulatory region
1	40002600	40022800	Background
1	40022800	40023000	Active regulatory region
1	40023000	40027200	Background
1	40027200	40027600	Active regulatory region
1	40027600	40051200	Background
1	40051200	40051600	Active regulatory region
1	40051600	40055000	Background
1	40055000	40055400	Active regulatory region
1	40055400	40061400	Background
1	40061400	40061800	Active regulatory region
1	40061800	40073000	Background
1	40073000	40073400	Active regulatory region
1	40073400	40081200	Background
1	40081200	40081400	Active regulatory region
1	40081400	40085400	Background
1	40085400	40086400	Active promoter
1	40086400	40091600	Background
1	40091600	40092000	Active regulatory region
1	40092000	40095600	Background
1	40095600	40096000	Insulator
1	40096000	40115200	Background
1	40115200	40115600	Insulator
1	40115600	40240400	Background
1	40240400	40240800	Active regulatory region
1	40240800	40262800	Background
1	40262800	40263200	Active regulatory region
1	40263200	40324400	Background
1	40324400	40325600	Active promoter
1	40325600	40378800	Background
1	40378800	40379200	Insulator
1	40379200	40524400	Background
1	40524400	40524600	Active regulatory region
1	40524600	40680400	Background
1	40680400	40681200	Active promoter
1	40681200	40681600	Bivalent
1	40681600	40682400	Bivalent
1	40682400	40682600	Active promoter
1	40682600	40768600	Background
1	40768600	40769000	Insulator
1	40769000	40789800	Background
1	40789800	40790400	Active promoter
1	40790400	40790800	Active promoter
1	40790800	40791400	Active promoter
1	40791400	40797400	Background
1	40797400	40797800	Insulator
1	40797800	41855800	Background
1	41855800	41856400	Insulator
1	41856400	42683800	Background
1	42683800	42689000	Polycomb
1	42689000	42692000	Background
1	42692000	42701000	Polycomb
1	42701000	42702800	Background
1	42702800	42708400	Polycomb
1	42708400	42712800	Background
1	42712800	42713200	Polycomb
1	42713200	42714000	Bivalent
1	42714000	42714600	Polycomb
1	42714600	42774000	Background
1	42774000	42774400	Active regulatory region
1	42774400	42795200	Background
1	42795200	42795800	Active promoter
1	42795800	42850600	Background
1	42850600	42851000	Active promoter
1	42851000	42851200	Active promoter
1	42851200	42851600	Active promoter
1	42851600	42851800	Active promoter
1	42851800	42852200	Active promoter
1	42852200	42865400	Background
1	42865400	42865800	Active regulatory region
1	42865800	42952600	Background
1	42952600	42954000	Bivalent
1	42954000	43061200	Background
1	43061200	43062000	Active regulatory region
1	43062000	43091600	Background
1	43091600	43092000	Active promoter
1	43092000	43092400	Active promoter
1	43092400	43092800	Active promoter
1	43092800	43093000	Active promoter
1	43093000	43093400	Active promoter
1	43093400	43097800	Background
1	43097800	43098200	Active promoter
1	43098200	43098400	Active promoter
1	43098400	43099200	Active promoter
1	43099200	43099800	Active promoter
1	43099800	43110600	Background
1	43110600	43111000	Insulator
1	43111000	43139600	Background
1	43139600	43140000	Insulator
1	43140000	43163800	Background
1	43163800	43164200	Active regulatory region
1	43164200	43264400	Background
1	43264400	43264800	Insulator
1	43264800	43299400	Background
1	43299400	43299800	Insulator
1	43299800	43358200	Background
1	43358200	43358400	Active regulatory region
1	43358400	43358600	Active promoter
1	43358600	43359200	Active promoter
1	43359200	43361000	Background
1	43361000	43361400	Active regulatory region
1	43361400	43361600	Active regulatory region
1	43361600	43361800	Active promoter
1	43361800	43362000	Active promoter
1	43362000	43362200	Active promoter
1	43362200	43374600	Background
1	43374600	43374800	Active regulatory region
1	43374800	43375000	Active regulatory region
1	43375000	43375400	Active regulatory region
1	43375400	43445200	Background
1	43445200	43445600	Active promoter
1	43445600	43446200	Active promoter
1	43446200	43446400	Active promoter
1	43446400	43447400	Active promoter
1	43447400	43698600	Background
1	43698600	43699000	Active regulatory region
1	43699000	43760200	Background
1	43760200	43760600	Insulator
1	43760600	43778600	Background
1	43778600	43779000	Active regulatory region
1	43779000	43826600	Background
1	43826600	43827200	Active promoter
1	43827200	43827600	Active promoter
1	43827600	43827800	Active promoter
1	43827800	43828200	Active promoter
1	43828200	43828800	Active promoter
1	43828800	43888400	Background
1	43888400	43888800	Active regulatory region
1	43888800	43932800	Background
1	43932800	43933000	Active promoter
1	43933000	43933400	Active promoter
1	43933400	43934200	Active promoter
1	43934200	43934800	Active promoter
1	43934800	43935200	Active promoter
1	43935200	44041800	Background
1	44041800	44042200	Active promoter
1	44042200	44042800	Active promoter
1	44042800	44100600	Background
1	44100600	44101600	Active promoter
1	44101600	44101800	Active promoter
1	44101800	44102000	Active promoter
1	44102000	44102600	Active promoter
1	44102600	44102800	Active promoter
1	44102800	44103000	Active promoter
1	44103000	44118000	Background
1	44118000	44118200	Active promoter
1	44118200	44118600	Active promoter
1	44118600	44120400	Active promoter
1	44120400	44147200	Background
1	44147200	44147600	Active promoter
1	44147600	44147800	Active promoter
1	44147800	44148000	Active promoter
1	44148000	44148200	Active promoter
1	44148200	44148400	Active promoter
1	44148400	44149000	Active promoter
1	44149000	44161800	Background
1	44161800	44162200	Active regulatory region
1	44162200	44162400	Active regulatory region
1	44162400	44162600	Active regulatory region
1	44162600	44162800	Active regulatory region
1	44162800	44201200	Background
1	44201200	44201400	Active regulatory region
1	44201400	45794400	Background
1	45794400	45795000	Active promoter
1	45795000	45795800	Active promoter
1	45795800	45796000	Active promoter
1	45796000	45796400	Active promoter
1	45796400	46732400	Background
1	46732400	46732800	Active regulatory region
1	46732800	46852000	Background
1	46852000	46852600	Active promoter
1	46852600	46852800	Active promoter
1	46852800	46854200	Active promoter
1	46854200	46854400	Active promoter
1	46854400	46855000	Active promoter
1	46855000	46921600	Background
1	46921600	46922000	Active regulatory region
1	46922000	48557600	Background
1	48557600	48558000	Insulator
1	48558000	50926000	Background
1	50926000	50928400	Polycomb
1	50928400	51459000	Background
1	51459000	51459400	Insulator
1	51459400	51477200	Background
1	51477200	51477600	Active promoter
1	51477600	51477800	Active promoter
1	51477800	51478000	Active promoter
1	51478000	51478200	Active promoter
1	51478200	51478800	Active promoter
1	51478800	51479000	Active promoter
1	51479000	51479400	Active promoter
1	51479400	51480400	Background
1	51480400	51480800	Active regulatory region
1	51480800	51585000	Background
1	51585000	51585400	Active regulatory region
1	51585400	51597000	Background
1	51597000	51597400	Insulator
1	51597400	51914800	Background
1	51914800	51915000	Polycomb
1	51915000	51915800	Bivalent
1	51915800	51916200	Bivalent
1	51916200	51916600	Polycomb
1	51916600	51930200	Background
1	51930200	51930600	Active regulatory region
1	51930600	51931000	Active regulatory region
1	51931000	51934600	Background
1	51934600	51935000	Active regulatory region
1	51935000	52004000	Background
1	52004000	52004600	Insulator
1	52004600	52008400	Background
1	52008400	52009600	Active promoter
1	52009600	52011200	Background
1	52011200	52011600	Active regulatory region
1	52011600	52098800	Background
1	52098800	52099200	Insulator
1	52099200	52100600	Background
1	52100600	52101000	Active regulatory region
1	52101000	52113000	Background
1	52113000	52113400	Active promoter
1	52113400	52113600	Active promoter
1	52113600	52113800	Active promoter
1	52113800	52114200	Active promoter
1	52114200	52118600	Background
1	52118600	52118800	Active promoter
1	52118800	52119200	Active promoter
1	52119200	52119400	Active promoter
1	52119400	52119800	Active promoter
1	52119800	52120000	Active promoter
1	52120000	52120800	Active promoter
1	52120800	52150600	Background
1	52150600	52151000	Active regulatory region
1	52151000	52170000	Background
1	52170000	52170400	Insulator
1	52170400	52231400	Background
1	52231400	52232000	Active promoter
1	52232000	52232200	Active promoter
1	52232200	52232600	Active promoter
1	52232600	52232800	Active promoter
1	52232800	52233200	Active promoter
1	52233200	52233800	Active promoter
1	52233800	52234000	Active promoter
1	52234000	52267600	Background
1	52267600	52268000	Insulator
1	52268000	52307000	Background
1	52307000	52307400	Insulator
1	52307400	52430200	Background
1	52430200	52430600	Active regulatory region
1	52430600	52431400	Active regulatory region
1	52431400	52458200	Background
1	52458200	52458600	Active regulatory region
1	52458600	52499200	Background
1	52499200	52500000	Active promoter
1	52500000	52500600	Active promoter
1	52500600	52501000	Active promoter
1	52501000	52501400	Active promoter
1	52501400	52578400	Background
1	52578400	52578600	Active regulatory region
1	52578600	52630200	Background
1	52630200	52630400	Active promoter
1	52630400	52630600	Active promoter
1	52630600	52630800	Active promoter
1	52630800	52631400	Active promoter
1	52631400	52631800	Active promoter
1	52631800	52632000	Active promoter
1	52632000	52654800	Background
1	52654800	52655200	Active regulatory region
1	52655200	52655400	Active regulatory region
1	52655400	52655600	Active regulatory region
1	52655600	52726200	Background
1	52726200	52726600	Active promoter
1	52726600	52726800	Active promoter
1	52726800	52727600	Active promoter
1	52727600	52728000	Active promoter
1	52728000	52748200	Background
1	52748200	52748600	Insulator
1	52748600	52798600	Background
1	52798600	52799400	Active promoter
1	52799400	52799800	Active promoter
1	52799800	52800200	Active promoter
1	52800200	52800600	Active promoter
1	52800600	52816800	Background
1	52816800	52817000	Active promoter
1	52817000	52817200	Active promoter
1	52817200	52817600	Active promoter
1	52817600	52818000	Active promoter
1	52818000	52818200	Active promoter
1	52818200	52844200	Background
1	52844200	52844600	Active promoter
1	52844600	52845000	Active promoter
1	52845000	52845400	Active promoter
1	52845400	52845600	Active promoter
1	52845600	52846000	Active promoter
1	52846000	52952000	Background
1	52952000	52952600	Active promoter
1	52952600	52952800	Active promoter
1	52952800	52953800	Active promoter
1	52953800	53296200	Background
1	53296200	53296800	Active promoter
1	53296800	53297000	Active promoter
1	53297000	53297600	Active promoter
1	53297600	53298000	Active promoter
1	53298000	53313000	Background
1	53313000	53313400	Active promoter
1	53313400	53313800	Active promoter
1	53313800	53314000	Active promoter
1	53314000	53314600	Active promoter
1	53314600	53351600	Background
1	53351600	53352200	Active promoter
1	53352200	53352400	Active promoter
1	53352400	53352600	Active promoter
1	53352600	53353000	Active promoter
1	53353000	53353200	Active promoter
1	53353200	53664400	Background
1	53664400	53664600	Active regulatory region
1	53664600	53706200	Background
1	53706200	53706600	Active promoter
1	53706600	53707000	Active promoter
1	53707000	53707200	Active promoter
1	53707200	53715400	Background
1	53715400	53715800	Insulator
1	53715800	53773200	Background
1	53773200	53774000	Active promoter
1	53774000	53774200	Active promoter
1	53774200	53774400	Active promoter
1	53774400	53774800	Active promoter
1	53774800	53775000	Active promoter
1	53775000	53783600	Background
1	53783600	53784200	Active promoter
1	53784200	53785000	Active promoter
1	53785000	53785400	Active promoter
1	53785400	53785800	Active promoter
1	53785800	53791000	Background
1	53791000	53791200	Active regulatory region
1	53791200	53791600	Active regulatory region
1	53791600	53791800	Active promoter
1	53791800	53792400	Active promoter
1	53792400	53792800	Active regulatory region
1	53792800	53823400	Background
1	53823400	53823800	Active promoter
1	53823800	53824200	Active promoter
1	53824200	53846000	Background
1	53846000	53846400	Active regulatory region
1	53846400	53850800	Background
1	53850800	53851000	Active regulatory region
1	53851000	53851400	Active regulatory region
1	53851400	53851800	Active regulatory region
1	53851800	53890400	Background
1	53890400	53890800	Insulator
1	53890800	54193800	Background
1	54193800	54194000	Polycomb
1	54194000	54195200	Bivalent
1	54195200	54195600	Polycomb
1	54195600	54250200	Background
1	54250200	54250400	Active promoter
1	54250400	54251000	Active promoter
1	54251000	54251400	Active promoter
1	54251400	54381200	Background
1	54381200	54381600	Insulator
1	54381600	54438000	Background
1	54438000	54438600	Active promoter
1	54438600	54438800	Active promoter
1	54438800	54439000	Active promoter
1	54439000	54439200	Active promoter
1	54439200	54439400	Active promoter
1	54439400	54556600	Background
1	54556600	54557400	Active promoter
1	54557400	54557800	Active promoter
1	54557800	54558600	Active promoter
1	54558600	54584600	Background
1	54584600	54584800	Active promoter
1	54584800	54585200	Active promoter
1	54585200	54585800	Active promoter
1	54585800	54586200	Active promoter
1	54586200	54586400	Active promoter
1	54586400	54586600	Active promoter
1	54586600	54666000	Background
1	54666000	54666400	Active regulatory region
1	54666400	54798400	Background
1	54798400	54798800	Active regulatory region
1	54798800	54841800	Background
1	54841800	54842200	Active regulatory region
1	54842200	54913400	Background
1	54913400	54913800	Active regulatory region
1	54913800	54914000	Background
1	54914000	54914600	Active regulatory region
1	54914600	54924600	Background
1	54924600	54925600	Active promoter
1	54925600	54926000	Active promoter
1	54926000	54926200	Active promoter
1	54926200	54926600	Active promoter
1	54926600	54926800	Active promoter
1	54926800	54927000	Active promoter
1	54927000	54958600	Background
1	54958600	54959000	Insulator
1	54959000	55025400	Background
1	55025400	55026400	Active promoter
1	55026400	55027200	Active promoter
1	55027200	55027600	Active promoter
1	55027600	55028000	Active promoter
1	55028000	55028800	Active promoter
1	55028800	55029000	Active promoter
1	55029000	55029200	Active promoter
1	55029200	55029800	Active promoter
1	55029800	55051800	Background
1	55051800	55052200	Active promoter
1	55052200	55052600	Active promoter
1	55052600	55053000	Active promoter
1	55053000	55053400	Active promoter
1	55053400	55053800	Active promoter
1	55053800	55086600	Background
1	55086600	55087200	Active promoter
1	55087200	55087400	Active promoter
1	55087400	55088400	Active promoter
1	55088400	55089000	Active promoter
1	55089000	55089400	Active promoter
1	55089400	55130400	Background
1	55130400	55130600	Active promoter
1	55130600	55130800	Active promoter
1	55130800	55132000	Active promoter
1	55132000	55132600	Active promoter
1	55132600	55132800	Active promoter
1	55132800	55192800	Background
1	55192800	55193200	Insulator
1	55193200	55209800	Background
1	55209800	55210800	Active promoter
1	55210800	55214800	Background
1	55214800	55215000	Active regulatory region
1	55215000	55215400	Active promoter
1	55215400	55215800	Active promoter
1	55215800	55216200	Active promoter
1	55216200	55216400	Active regulatory region
1	55216400	55226000	Background
1	55226000	55227000	Active promoter
1	55227000	55236600	Background
1	55236600	55237000	Active promoter
1	55237000	55237200	Active promoter
1	55237200	55237400	Active promoter
1	55237400	55238000	Active promoter
1	55238000	55239000	Active promoter
1	55239000	55239200	Background
1	55239200	55239600	Insulator
1	55239600	55363000	Background
1	55363000	55363200	Active promoter
1	55363200	55363400	Active promoter
1	55363400	55363600	Active promoter
1	55363600	55364000	Active promoter
1	55364000	55383200	Background
1	55383200	55383600	Insulator
1	55383600	55404600	Background
1	55404600	55405400	Active promoter
1	55405400	55405600	Active promoter
1	55405600	55406200	Active promoter
1	55406200	55406600	Active promoter
1	55406600	55407200	Active promoter
1	55407200	55739000	Background
1	55739000	55739400	Active regulatory region
1	55739400	55755800	Background
1	55755800	55756200	Insulator
1	55756200	56713400	Background
1	56713400	56713600	Active regulatory region
1	56713600	56782200	Background
1	56782200	56782400	Active regulatory region
1	56782400	56832800	Background
1	56832800	56833000	Active regulatory region
1	56833000	56833600	Active regulatory region
1	56833600	56968600	Background
1	56968600	56970800	Polycomb
1	56970800	56973200	Bivalent
1	56973200	56973600	Bivalent
1	56973600	56974200	Bivalent
1	56974200	56974400	Polycomb
1	56974400	56975200	Background
1	56975200	56979000	Polycomb
1	56979000	56980400	Background
1	56980400	56983400	Polycomb
1	56983400	57339200	Background
1	57339200	57339600	Insulator
1	57339600	57370400	Background
1	57370400	57370800	Active regulatory region
1	57370800	57376800	Background
1	57376800	57377400	Active promoter
1	57377400	57377600	Active promoter
1	57377600	57378200	Active promoter
1	57378200	57378600	Active promoter
1	57378600	57405600	Background
1	57405600	57406000	Active promoter
1	57406000	57406400	Active promoter
1	57406400	57407000	Active promoter
1	57407000	57407600	Active promoter
1	57407600	57594800	Background
1	57594800	57595200	Active regulatory region
1	57595200	57773800	Background
1	57773800	57774600	Polycomb
1	57774600	57775800	Bivalent
1	57775800	57776200	Polycomb
1	57776200	57969000	Background
1	57969000	57969400	Active promoter
1	57969400	57969600	Active promoter
1	57969600	57970000	Active promoter
1	57970000	57970200	Active promoter
1	57970200	57970400	Active promoter
1	57970400	57995400	Background
1	57995400	57995600	Active promoter
1	57995600	57996000	Active promoter
1	57996000	57996400	Active promoter
1	57996400	57997200	Active promoter
1	57997200	58031200	Background
1	58031200	58031600	Insulator
1	58031600	58195200	Background
1	58195200	58195800	Active promoter
1	58195800	58296400	Background
1	58296400	58296800	Insulator
1	58296800	58300200	Background
1	58300200	58300400	Active regulatory region
1	58300400	58303600	Background
1	58303600	58303800	Active regulatory region
1	58303800	58304000	Active regulatory region
1	58304000	58304400	Active regulatory region
1	58304400	58367400	Background
1	58367400	58367800	Active regulatory region
1	58367800	58391600	Background
1	58391600	58392400	Active promoter
1	58392400	58392600	Active promoter
1	58392600	58393600	Active promoter
1	58393600	58393800	Active promoter
1	58393800	58394400	Active promoter
1	58394400	58422200	Background
1	58422200	58422800	Active promoter
1	58422800	58423000	Active promoter
1	58423000	58423200	Active promoter
1	58423200	58424000	Active promoter
1	58424000	58424200	Active promoter
1	58424200	58424400	Active promoter
1	58424400	58444600	Background
1	58444600	58445200	Active promoter
1	58445200	58445800	Active promoter
1	58445800	58446600	Active promoter
1	58446600	58503800	Background
1	58503800	58504600	Active promoter
1	58504600	58505200	Active promoter
1	58505200	58505800	Active promoter
1	58505800	58562400	Background
1	58562400	58562800	Insulator
1	58562800	58579200	Background
1	58579200	58579600	Insulator
1	58579600	58585400	Background
1	58585400	58586000	Active promoter
1	58586000	58586400	Active promoter
1	58586400	58586600	Active promoter
1	58586600	58586800	Active promoter
1	58586800	58587400	Active promoter
1	58587400	58613800	Background
1	58613800	58614200	Active regulatory region
1	58614200	58652000	Background
1	58652000	58652400	Active promoter
1	58652400	58652800	Active promoter
1	58652800	58653200	Active promoter
1	58653200	58653600	Active promoter
1	58653600	58669600	Background
1	58669600	58670000	Active regulatory region
1	58670000	58677600	Background
1	58677600	58678000	Insulator
1	58678000	58710600	Background
1	58710600	58711000	Active promoter
1	58711000	58711400	Active promoter
1	58711400	58711600	Active promoter
1	58711600	58712200	Active promoter
1	58712200	58712400	Active promoter
1	58712400	58714200	Active promoter
1	58714200	58795000	Background
1	58795000	58795200	Active promoter
1	58795200	58795600	Active promoter
1	58795600	58795800	Active promoter
1	58795800	58796000	Active promoter
1	58796000	58796800	Active promoter
1	58796800	58801800	Background
1	58801800	58802400	Active promoter
1	58802400	58802600	Active promoter
1	58802600	58802800	Active promoter
1	58802800	58804200	Active promoter
1	58804200	58860600	Background
1	58860600	58861000	Active regulatory region
1	58861000	58897600	Background
1	58897600	58897800	Insulator
1	58897800	58898000	Insulator
1	58898000	58937400	Background
1	58937400	58937600	Active regulatory region
1	58937600	58949400	Background
1	58949400	58949600	Active regulatory region
1	58949600	58949800	Active regulatory region
1	58949800	58950000	Active regulatory region
1	58950000	58952800	Background
1	58952800	58953600	Active regulatory region
1	58953600	58953800	Active regulatory region
1	58953800	58954000	Active promoter
1	58954000	58954600	Active promoter
1	58954600	58972400	Background
1	58972400	58972800	Active promoter
1	58972800	58973200	Active promoter
1	58973200	58973400	Active promoter
1	58973400	58973600	Active promoter
1	58973600	58974000	Active promoter
1	58974000	58974200	Active promoter
1	58974200	58974600	Active promoter
1	58974600	58993200	Background
1	58993200	58993400	Active regulatory region
1	58993400	58995400	Background
1	58995400	58995600	Active regulatory region
1	58995600	59058200	Background
1	59058200	59058600	Active regulatory region
1	59058600	59059000	Active regulatory region
1	59059000	59097200	Background
1	59097200	59097600	Active regulatory region
1	59097600	59119400	Background
1	59119400	59119600	Active promoter
1	59119600	59120400	Active promoter
1	59120400	59120800	Active promoter
1	59120800	59142800	Background
1	59142800	59143000	Insulator
1	59143000	59143200	Insulator
1	59143200	59236400	Background
1	59236400	59237000	Active promoter
1	59237000	59237600	Active promoter
1	59237600	59238000	Active promoter
1	59238000	59238200	Active promoter
1	59238200	59238400	Active promoter
1	59238400	59481000	Background
1	59481000	59481800	Active promoter
1	59481800	59482000	Active promoter
1	59482000	59482200	Bivalent
1	59482200	59483800	Bivalent
1	59483800	59484400	Polycomb
1	59484400	59584600	Background
1	59584600	59585000	Insulator
1	59585000	59623400	Background
1	59623400	59623800	Insulator
1	59623800	59669400	Background
1	59669400	59670000	Active promoter
1	59670000	59670600	Active promoter
1	59670600	59671200	Active promoter
1	59671200	59671400	Active promoter
1	59671400	59671800	Active promoter
1	59671800	59684200	Background
1	59684200	59684800	Active promoter
1	59684800	59685200	Active promoter
1	59685200	59685400	Active promoter
1	59685400	59686000	Active promoter
1	59686000	59720000	Background
1	59720000	59720400	Insulator
1	59720400	59762200	Background
1	59762200	59762400	Polycomb
1	59762400	59763000	Bivalent
1	59763000	59764000	Bivalent
1	59764000	59765000	Bivalent
1	59765000	59765400	Polycomb
1	59765400	59883600	Background
1	59883600	59884200	Insulator
1	59884200	59912200	Background
1	59912200	59912400	Active promoter
1	59912400	59912600	Active promoter
1	59912600	59913600	Active promoter
1	59913600	59913800	Active promoter
1	59913800	59914200	Active promoter
1	59914200	59914600	Active promoter
1	59914600	60042200	Background
1	60042200	60042400	Polycomb
1	60042400	60043000	Bivalent
1	60043000	60043400	Bivalent
1	60043400	60043800	Bivalent
1	60043800	60044000	Polycomb
1	60044000	60070600	Background
1	60070600	60071200	Active regulatory region
1	60071200	60096600	Background
1	60096600	60097600	Active promoter
1	60097600	60098200	Active promoter
1	60098200	60098400	Active promoter
1	60098400	60098800	Active promoter
1	60098800	60099400	Active promoter
1	60099400	60158600	Background
1	60158600	60158800	Active regulatory region
1	60158800	60179400	Background
1	60179400	60180000	Active promoter
1	60180000	60180200	Active promoter
1	60180200	60181000	Active promoter
1	60181000	60181200	Active promoter
1	60181200	60181600	Active promoter
1	60181600	60342600	Background
1	60342600	60343000	Active promoter
1	60343000	60343200	Active promoter
1	60343200	60343800	Active promoter
1	60343800	60344400	Active promoter
1	60344400	60409000	Background
1	60409000	60409400	Active promoter
1	60409400	60409800	Active promoter
1	60409800	60410200	Active promoter
1	60410200	60411000	Active promoter
1	60411000	60429000	Background
1	60429000	60429400	Insulator
1	60429400	60565200	Background
1	60565200	60565400	Polycomb
1	60565400	60566400	Bivalent
1	60566400	60567200	Bivalent
1	60567200	60567600	Bivalent
1	60567600	60567800	Polycomb
1	60567800	60702600	Background
1	60702600	60703000	Active regulatory region
1	60703000	60798800	Background
1	60798800	60799000	Active regulatory region
1	60799000	60868400	Background
1	60868400	60868800	Insulator
1	60868800	60915800	Background
1	60915800	60916200	Active regulatory region
1	60916200	60916800	Active regulatory region
1	60916800	60917400	Active regulatory region
1	60917400	61377000	Background
1	61377000	61377400	Insulator
1	61377400	61638200	Background
1	61638200	61638600	Active promoter
1	61638600	61639000	Active promoter
1	61639000	61639800	Active promoter
1	61639800	62702400	Background
1	62702400	62702600	Polycomb
1	62702600	62703800	Bivalent
1	62703800	62707600	Polycomb
1	62707600	62722400	Background
1	62722400	62723000	Insulator
1	62723000	62786200	Background
1	62786200	62786600	Insulator
1	62786600	62795400	Background
1	62795400	62796400	Active promoter
1	62796400	62967000	Background
1	62967000	62967400	Insulator
1	62967400	62986200	Background
1	62986200	62986600	Insulator
1	62986600	63112600	Background
1	63112600	63113200	Active promoter
1	63113200	63114600	Active promoter
1	63114600	63114800	Active promoter
1	63114800	63116200	Active promoter
1	63116200	63129600	Background
1	63129600	63130400	Active promoter
1	63130400	63175600	Background
1	63175600	63176600	Active promoter
1	63176600	63176800	Active promoter
1	63176800	63177000	Active promoter
1	63177000	63177600	Active promoter
1	63177600	63178200	Active promoter
1	63178200	63181000	Background
1	63181000	63181400	Insulator
1	63181400	63181600	Insulator
1	63181600	63182600	Background
1	63182600	63183000	Insulator
1	63183000	63246600	Background
1	63246600	63249600	Polycomb
1	63249600	63272200	Background
1	63272200	63274400	Polycomb
1	63274400	63445600	Background
1	63445600	63446800	Polycomb
1	63446800	63630000	Background
1	63630000	63630600	Active regulatory region
1	63630600	63658000	Background
1	63658000	63658400	Insulator
1	63658400	63730000	Background
1	63730000	63730200	Active promoter
1	63730200	63730600	Active promoter
1	63730600	63730800	Active promoter
1	63730800	63731000	Active promoter
1	63731000	63731400	Active promoter
1	63731400	64078200	Background
1	64078200	64078400	Active promoter
1	64078400	64078800	Active promoter
1	64078800	64079000	Active promoter
1	64079000	64079200	Active regulatory region
1	64079200	64087800	Background
1	64087800	64088800	Active regulatory region
1	64088800	64120200	Background
1	64120200	64120800	Active promoter
1	64120800	64121600	Active promoter
1	64121600	64122400	Active promoter
1	64122400	64122600	Active promoter
1	64122600	64123000	Active promoter
1	64123000	64302400	Background
1	64302400	64302600	Active promoter
1	64302600	64302800	Active promoter
1	64302800	64303000	Active promoter
1	64303000	64303200	Active promoter
1	64303200	64303400	Active promoter
1	64303400	64303600	Active regulatory region
1	64303600	64531600	Background
1	64531600	64532000	Active promoter
1	64532000	64532600	Active promoter
1	64532600	64533600	Active promoter
1	64533600	64534000	Active promoter
1	64534000	64534800	Active promoter
1	64534800	64616400	Background
1	64616400	64617000	Active promoter
1	64617000	64617200	Active promoter
1	64617200	64617400	Active promoter
1	64617400	64617600	Active promoter
1	64617600	64618000	Active promoter
1	64618000	64618200	Active promoter
1	64618200	64689800	Background
1	64689800	64690400	Active promoter
1	64690400	64691400	Active promoter
1	64691400	64692000	Active promoter
1	64692000	64709800	Background
1	64709800	64710200	Insulator
1	64710200	64717400	Background
1	64717400	64717600	Insulator
1	64717600	64717800	Insulator
1	64717800	64735800	Background
1	64735800	64736200	Active promoter
1	64736200	64736400	Active promoter
1	64736400	64737400	Active promoter
1	64737400	64738200	Active promoter
1	64738200	64739200	Active promoter
1	64739200	64805200	Background
1	64805200	64805600	Active regulatory region
1	64805600	64925600	Background
1	64925600	64926000	Active regulatory region
1	64926000	64956000	Background
1	64956000	64956600	Active promoter
1	64956600	64957000	Active promoter
1	64957000	64957800	Active promoter
1	64957800	65010200	Background
1	65010200	65010600	Insulator
1	65010600	65046400	Background
1	65046400	65046800	Insulator
1	65046800	65112000	Background
1	65112000	65112400	Insulator
1	65112400	65177600	Background
1	65177600	65178200	Active promoter
1	65178200	65178600	Active promoter
1	65178600	65179000	Active promoter
1	65179000	65179400	Active promoter
1	65179400	65179600	Active promoter
1	65179600	65179800	Active promoter
1	65179800	65180200	Active promoter
1	65180200	65180400	Active promoter
1	65180400	65185800	Background
1	65185800	65186400	Active promoter
1	65186400	65186600	Active promoter
1	65186600	65187200	Active promoter
1	65187200	65188000	Active promoter
1	65188000	66174600	Background
1	66174600	66175000	Active promoter
1	66175000	66175400	Active promoter
1	66175400	66175600	Active promoter
1	66175600	66175800	Active promoter
1	66175800	66176000	Active promoter
1	66176000	66225600	Background
1	66225600	66226000	Active regulatory region
1	66226000	66228200	Background
1	66228200	66228600	Active regulatory region
1	66228600	66282600	Background
1	66282600	66283000	Active regulatory region
1	66283000	66467600	Background
1	66467600	66468800	Polycomb
1	66468800	66700400	Background
1	66700400	66700600	Active promoter
1	66700600	66700800	Active promoter
1	66700800	66701200	Active promoter
1	66701200	66701600	Active promoter
1	66701600	66702000	Active promoter
1	66702000	66814800	Background
1	66814800	66815600	Active promoter
1	66815600	66816800	Active promoter
1	66816800	66817800	Active promoter
1	66817800	66818000	Active promoter
1	66818000	66818400	Active promoter
1	66818400	66818800	Active promoter
1	66818800	66838400	Background
1	66838400	66838800	Insulator
1	66838800	66847400	Background
1	66847400	66848000	Insulator
1	66848000	66862200	Background
1	66862200	66862600	Active promoter
1	66862600	66863600	Active promoter
1	66863600	66863800	Active promoter
1	66863800	66864600	Active promoter
1	66864600	66896200	Background
1	66896200	66897600	Active promoter
1	66897600	66988000	Background
1	66988000	66988200	Active regulatory region
1	66988200	67038000	Background
1	67038000	67038400	Active promoter
1	67038400	67038600	Active promoter
1	67038600	67038800	Active promoter
1	67038800	67039000	Active promoter
1	67039000	67039400	Active promoter
1	67039400	67039600	Active promoter
1	67039600	67039800	Active promoter
1	67039800	69456600	Background
1	69456600	69457000	Active regulatory region
1	69457000	69686200	Background
1	69686200	69688400	Active promoter
1	69688400	70997600	Background
1	70997600	70998000	Active regulatory region
1	70998000	71079200	Background
1	71079200	71079600	Active regulatory region
1	71079600	71101800	Background
1	71101800	71102000	Active promoter
1	71102000	71102400	Active promoter
1	71102400	71103000	Active promoter
1	71103000	71103400	Active promoter
1	71103400	71104200	Active promoter
1	71104200	71115800	Background
1	71115800	71116200	Active regulatory region
1	71116200	71127200	Background
1	71127200	71127600	Active regulatory region
1	71127600	71131600	Background
1	71131600	71131800	Active regulatory region
1	71131800	71289600	Background
1	71289600	71290000	Insulator
1	71290000	71505800	Background
1	71505800	71506200	Insulator
1	71506200	71556400	Background
1	71556400	71556800	Active promoter
1	71556800	71557200	Active promoter
1	71557200	71557600	Active promoter
1	71557600	71558000	Active promoter
1	71558000	71652600	Background
1	71652600	71653200	Active promoter
1	71653200	71653400	Active promoter
1	71653400	71654200	Active promoter
1	71654200	71811400	Background
1	71811400	71811800	Active regulatory region
1	71811800	71956400	Background
1	71956400	71957000	Active regulatory region
1	71957000	71957400	Active regulatory region
1	71957400	71966400	Background
1	71966400	71966800	Active regulatory region
1	71966800	71974800	Background
1	71974800	71975000	Active regulatory region
1	71975000	71991600	Background
1	71991600	71991800	Active regulatory region
1	71991800	72123600	Background
1	72123600	72124000	Insulator
1	72124000	72141800	Background
1	72141800	72142400	Insulator
1	72142400	72211200	Background
1	72211200	72211800	Active promoter
1	72211800	72212200	Active promoter
1	72212200	72212400	Active promoter
1	72212400	72212800	Active promoter
1	72212800	72214400	Background
1	72214400	72215000	Active regulatory region
1	72215000	72215400	Active regulatory region
1	72215400	72225600	Background
1	72225600	72225800	Active promoter
1	72225800	72226400	Active promoter
1	72226400	72226800	Active promoter
1	72226800	72233600	Background
1	72233600	72233800	Active regulatory region
1	72233800	72234200	Active regulatory region
1	72234200	72234600	Active regulatory region
1	72234600	72236000	Background
1	72236000	72237600	Active promoter
1	72237600	72243400	Background
1	72243400	72243600	Active promoter
1	72243600	72243800	Active promoter
1	72243800	72244400	Active promoter
1	72244400	72244600	Active promoter
1	72244600	72245000	Active promoter
1	72245000	72254000	Background
1	72254000	72254600	Active promoter
1	72254600	72255400	Active promoter
1	72255400	72255800	Active promoter
1	72255800	72283600	Background
1	72283600	72284200	Active promoter
1	72284200	72284600	Active promoter
1	72284600	72306600	Background
1	72306600	72307200	Active promoter
1	72307200	72307600	Active promoter
1	72307600	72308200	Active promoter
1	72308200	72313600	Background
1	72313600	72314000	Insulator
1	72314000	72428600	Background
1	72428600	72429200	Active regulatory region
1	72429200	72429400	Active regulatory region
1	72429400	72429600	Active regulatory region
1	72429600	72490200	Background
1	72490200	72490600	Active regulatory region
1	72490600	72582600	Background
1	72582600	72583000	Active promoter
1	72583000	72583200	Active promoter
1	72583200	72583400	Active promoter
1	72583400	72583600	Active promoter
1	72583600	72584200	Active promoter
1	72584200	72710400	Background
1	72710400	72711000	Active promoter
1	72711000	72711600	Active promoter
1	72711600	72711800	Active promoter
[truncated: 115,319 more rows]
